# Supplementary material for: Multivariate analysis reveals differentially expressed genes among distinct subtypes of diffuse astrocytic gliomas: diagnostic implications
Source: Sci Rep. 2020 Jul 9;10:11270. doi: 10.1038/s41598-020-67743-7 (PMC7347847; doi:10.1038/s41598-020-67743-7)
Supplement: Supplementary file 1 — Supplementary Dataset [file 41598_2020_67743_MOESM1_ESM.xlsx]

## Sheet: Samples Information
Sample	Series	Grado	Age	Gender
g10	GSE43289	4	35	female
g11	GSE43289	4	66	male
g12	GSE43289	4	74	male
g13	GSE43289	4	39	female
g14	GSE43289	4	69	female
g15	GSE43289	4	79	male
g16	GSE43289	3	67	female
g17	GSE43289	4	30	female
g19	GSE43289	2	27	male
g23	GSE43289	4	50	female
g24	GSE43289	3	38	male
g27	GSE43289	4	73	male
g30	GSE43289	4	71	female
g34	GSE43289	4	69	male
g35	GSE43289	4	50	female
g37	GSE43289	4	70	male
g39	GSE43289	4	70	female
g40	GSE43289	4	45	female
g42	GSE43289	4	67	male
g44	GSE43289	4	48	male
g45	GSE43289	4	76	female
g46	GSE43289	4	62	male
g50	GSE43289	4	84	male
g51	GSE43289	4	60	male
g52	GSE43289	4	56	male
g53	GSE43289	4	74	male
g6	GSE43289	4	70	female
g7	GSE43289	4	67	female
g8	GSE43289	4	67	female
g9	GSE43289	2	30	male
GSM1053422	GSE29796	4
GSM1053426	GSE29796	4
GSM1053428	GSE29796	4
GSM1053432	GSE29796	3
GSM1053434	GSE29796	2
GSM1053438	GSE29796	4
GSM1061661	GSE43378	4	42	male
GSM1061662	GSE43378	4	69	male
GSM1061663	GSE43378	4	47	male
GSM1061665	GSE43378	4	20	female
GSM1061666	GSE43378	3	73	male
GSM1061667	GSE43378	2	33	male
GSM1061668	GSE43378	4	56	male
GSM1061669	GSE43378	4	67	male
GSM1061671	GSE43378	3	45	male
GSM1061672	GSE43378	4	68	male
GSM1061673	GSE43378	4	42	female
GSM1061674	GSE43378	4	52	female
GSM1061675	GSE43378	4	55	male
GSM1061676	GSE43378	4	63	male
GSM1061677	GSE43378	3	65	male
GSM1061678	GSE43378	4	27	female
GSM1061679	GSE43378	4	18	female
GSM1061680	GSE43378	4	45	male
GSM1061681	GSE43378	4	62	male
GSM1061682	GSE43378	4	54	male
GSM1061683	GSE43378	4	78	female
GSM1061684	GSE43378	4	31	male
GSM1061685	GSE43378	2	32	female
GSM1061686	GSE43378	2	71	male
GSM1061687	GSE43378	4	71	male
GSM1061688	GSE43378	4	64	female
GSM1061690	GSE43378	3	32	male
GSM1061691	GSE43378	4	80	male
GSM1061692	GSE43378	2	62	male
GSM1061693	GSE43378	2	28	male
GSM1061694	GSE43378	4	28	male
GSM1061695	GSE43378	4	67	female
GSM1061696	GSE43378	4	58	female
GSM1061697	GSE43378	3	24	female
GSM1061698	GSE43378	4	26	male
GSM1061699	GSE43378	4	52	female
GSM1061702	GSE43378	4	67	female
GSM1061703	GSE43378	4	69	male
GSM1061704	GSE43378	3	31	male
GSM1061705	GSE43378	4	74	male
GSM1061706	GSE43378	3	45	male
GSM1061708	GSE43378	4	54	male
GSM1061709	GSE43378	4	77	male
GSM1061710	GSE43378	4	63	female
GSM1119670	GSE45921	3
GSM1119671	GSE45921	2
GSM1119676	GSE45921	2
GSM1119680	GSE45921	4
GSM1119681	GSE45921	2
GSM1119682	GSE45921	3
GSM1119683	GSE45921	4
GSM1119684	GSE45921	4
GSM1119685	GSE45921	4
GSM1119686	GSE45921	3
GSM1119688	GSE45921	2
GSM1533545	GSE62802	3	56	male
GSM1533546	GSE62802	3	56	male
GSM1533547	GSE62802	3	56	male
GSM1533548	GSE62802	3	56	male
GSM1533549	GSE62802	3	56	male
GSM1533550	GSE62802	3	56	male
GSM1533551	GSE62802	3	56	male
GSM1533552	GSE62802	4	42	female
GSM1533553	GSE62802	4	42	female
GSM1533554	GSE62802	4	42	female
GSM1533555	GSE62802	4	42	female
GSM1533556	GSE62802	4	42	female
GSM1533557	GSE62802	4	42	female
GSM1533558	GSE62802	4	42	female
GSM1533559	GSE62802	4	80	female
GSM1533560	GSE62802	4	80	female
GSM1533561	GSE62802	4	80	female
GSM1533562	GSE62802	4	80	female
GSM1533563	GSE62802	4	80	female
GSM1533564	GSE62802	4	80	female
GSM397626	GSE15824	4	46	male
GSM397627	GSE15824	4	40	male
GSM397629	GSE15824	4	44	male
GSM397631	GSE15824	4	52	male
GSM397632	GSE15824	4	35	female
GSM397633	GSE15824	4	70	male
GSM397634	GSE15824	4	68	male
GSM397635	GSE15824	4	69	female
GSM397636	GSE15824	4	69	male
GSM397637	GSE15824	4	50	male
GSM397638	GSE15824	3	43	male
GSM397639	GSE15824	2	37	male
GSM397640	GSE15824	2	40	male
GSM397641	GSE15824	3	47	male
GSM397642	GSE15824	2	41	male
GSM397643	GSE15824	2	39	male
GSM397645	GSE15824	3	63	male
GSM492652	GSE19728	2		male
GSM492653	GSE19728	2		male
GSM492654	GSE19728	2		male
GSM492655	GSE19728	2		male
GSM492656	GSE19728	2		male
GSM492657	GSE19728	3		female
GSM492658	GSE19728	3		female
GSM492659	GSE19728	3		male
GSM492660	GSE19728	3		male
GSM492661	GSE19728	3		male
GSM492662	GSE19728	4		male
GSM492663	GSE19728	4		male
GSM492664	GSE19728	4		male
GSM492665	GSE19728	4		female
GSM492666	GSE19728	4		male
GSM60958	GSE2817	3
GSM60959	GSE2817	3
GSM60960	GSE2817	3
GSM60961	GSE2817	2
GSM60962	GSE2817	2
GSM60963	GSE2817	2
GSM60964	GSE2817	2
GSM60965	GSE2817	2
GSM824273	GSE33331	3
GSM824274	GSE33331	3
GSM824275	GSE33331	4
GSM824276	GSE33331	4
GSM824277	GSE33331	4
GSM824278	GSE33331	4
GSM824279	GSE33331	4
GSM824280	GSE33331	4
GSM824281	GSE33331	4
GSM824282	GSE33331	4
GSM824283	GSE33331	4
GSM824284	GSE33331	4
GSM824285	GSE33331	4
GSM824286	GSE33331	4
GSM824287	GSE33331	4
GSM824288	GSE33331	4
GSM824289	GSE33331	4
GSM824290	GSE33331	4
GSM824291	GSE33331	4
GSM824292	GSE33331	4
GSM824293	GSE33331	4
GSM824294	GSE33331	4
GSM824295	GSE33331	4
GSM97793	GSE4290	3
GSM97794	GSE4290	4
GSM97795	GSE4290	3
GSM97796	GSE4290	4
GSM97797	GSE4290	4
GSM97798	GSE4290	4
GSM97801	GSE4290	4
GSM97802	GSE4290	3
GSM97806	GSE4290	4
GSM97808	GSE4290	4
GSM97810	GSE4290	3
GSM97813	GSE4290	4
GSM97814	GSE4290	4
GSM97815	GSE4290	3
GSM97818	GSE4290	4
GSM97819	GSE4290	4
GSM97829	GSE4290	4
GSM97837	GSE4290	3
GSM97839	GSE4290	4
GSM97843	GSE4290	3
GSM97847	GSE4290	4
GSM97851	GSE4290	4
GSM97852	GSE4290	4
GSM97856	GSE4290	4
GSM97859	GSE4290	4
GSM97861	GSE4290	4
GSM97863	GSE4290	4
GSM97869	GSE4290	4
GSM97870	GSE4290	4
GSM97871	GSE4290	4
GSM97878	GSE4290	2
GSM97882	GSE4290	4
GSM97885	GSE4290	4
GSM97886	GSE4290	4
GSM97887	GSE4290	4
GSM97888	GSE4290	4
GSM97889	GSE4290	4
GSM97890	GSE4290	3
GSM97891	GSE4290	4
GSM97893	GSE4290	4
GSM97894	GSE4290	4
GSM97895	GSE4290	4
GSM97896	GSE4290	4
GSM97898	GSE4290	4
GSM97899	GSE4290	3
GSM97903	GSE4290	4
GSM97905	GSE4290	4
GSM97906	GSE4290	4
GSM97908	GSE4290	4
GSM97910	GSE4290	3
GSM97912	GSE4290	4
GSM97913	GSE4290	2
GSM97914	GSE4290	4
GSM97915	GSE4290	4
GSM97916	GSE4290	3
GSM97917	GSE4290	4
GSM97918	GSE4290	4
GSM97919	GSE4290	4
GSM97920	GSE4290	3
GSM97921	GSE4290	3
GSM97922	GSE4290	4
GSM97926	GSE4290	4
GSM97927	GSE4290	3
GSM97930	GSE4290	4
GSM97931	GSE4290	4
GSM97932	GSE4290	2
GSM97935	GSE4290	4
GSM97936	GSE4290	4
GSM97937	GSE4290	3
GSM97938	GSE4290	4
GSM97939	GSE4290	2
GSM97940	GSE4290	4
GSM97941	GSE4290	3
GSM97942	GSE4290	4
GSM97943	GSE4290	3
GSM97945	GSE4290	4
GSM97948	GSE4290	4
GSM97950	GSE4290	4
GSM97951	GSE4290	2
GSM97952	GSE4290	4
GSM97953	GSE4290	4
GSM97954	GSE4290	4
GSM97955	GSE4290	4
GSM97957	GSE4290	2
GSM97958	GSE4290	3
GSM97959	GSE4290	4
GSM97960	GSE4290	3
GSM97961	GSE4290	4
GSM97963	GSE4290	4
GSM97965	GSE4290	4
GSM97966	GSE4290	4
GSM97969	GSE4290	4
GSM97971	GSE4290	4
GSM97972	GSE4290	2

## Sheet: Discovery Expression Data
	g19.CEL	g9.CEL	GSM1053434.CEL	GSM397639.CEL	GSM397640.CEL	GSM397642.CEL	GSM397643.CEL	GSM60961.CEL	GSM60962.CEL	GSM60963.CEL	GSM60964.CEL	GSM60965.CEL	GSM97878.CEL	GSM97913.CEL	GSM97932.CEL	GSM97939.CEL	GSM97951.CEL	GSM97957.CEL	GSM97972.CEL	g16.CEL	g24.CEL	GSM1053432.CEL	GSM397638.CEL	GSM397641.CEL	GSM397645.CEL	GSM60958.CEL	GSM60959.CEL	GSM60960.CEL	GSM97793.CEL	GSM97795.CEL	GSM97802.CEL	GSM97810.CEL	GSM97815.CEL	GSM97837.CEL	GSM97843.CEL	GSM97890.CEL	GSM97899.CEL	GSM97910.CEL	GSM97916.CEL	GSM97920.CEL	GSM97921.CEL	GSM97927.CEL	GSM97937.CEL	GSM97941.CEL	GSM97943.CEL	GSM97958.CEL	GSM97960.CEL	g10.CEL	g11.CEL
ANXA1	8.95456	8.91598	8.7663	8.93628	9.04983	6.85467	9.07199	12.4823	8.94543	9.57676	8.96758	11.0806	10.212	10.6132	11.6317	6.5169	8.10476	8.17421	5.90317	6.61808	6.1155	11.7796	9.28451	12.2131	12.1123	9.67128	12.8008	10.2781	8.22354	7.51807	6.51031	7.37251	7.49005	12.215	8.11108	6.30752	12.0676	11.5202	11.1999	7.92336	11.6142	9.77246	12.8017	10.5241	9.14484	11.92	7.16009	11.5802	11.1224
CHI3L1	3.26105	7.04929	9.29779	8.18982	7.61566	6.15588	8.99009	14.1488	8.03715	11.5456	10.2499	9.99179	10.2586	11.6639	12.141	5.64407	7.44565	5.27098	7.37003	7.31915	5.72955	12.6669	8.07789	12.6154	12.5807	10.3704	13.335	8.51954	4.77349	6.29763	7.09308	5.76161	6.34188	11.664	5.16918	5.84435	13.2255	13.0887	12.7287	6.29065	11.9278	11.6707	12.2211	11.1752	9.11182	9.66533	5.31419	13.072	11.9245
CNTN3	8.27307	9.41823	8.46966	8.18518	9.01435	8.06455	7.94664	5.65535	7.7203	6.85215	6.817	5.50883	7.45458	7.57709	3.95567	8.77125	10.6482	10.3195	6.65759	9.24709	10.946	5.7177	8.26369	5.99688	6.23346	6.35321	3.80031	7.97686	10.7964	9.84502	4.28918	10.6074	9.56799	8.23599	9.1394	10.1731	4.29235	5.48184	6.80632	7.27193	5.9137	6.35394	6.12848	9.19551	7.52113	7.79698	10.105	5.96481	4.46519
COL1A1	4.08422	6.78522	6.19373	8.93611	7.15065	5.5976	7.86537	8.42701	8.72025	6.74184	6.63777	8.27334	12.4854	10.0279	13.0192	4.07263	6.13856	4.53426	6.16142	4.8109	4.76021	9.16523	9.12861	8.11619	7.07339	7.62893	13.7475	11.0959	7.75377	5.1223	7.91251	4.32232	7.30079	8.30769	5.96127	5.46822	10.305	7.47795	9.74579	4.71185	7.53968	7.73461	9.23833	6.99877	7.60442	5.21131	4.4179	9.19435	9.7969
COL1A2	4.82097	5.64741	5.91108	8.75494	7.31649	4.73377	7.77125	8.74201	8.08637	7.11896	7.30296	8.01499	12.4633	8.65045	14.1744	5.29257	6.35378	5.16544	5.07786	5.56876	4.94112	9.36971	9.39172	7.80729	9.94152	8.09247	14.0372	11.1535	7.15209	5.68978	8.34935	5.37596	6.4547	8.03235	6.25156	5.73956	9.98249	6.29097	10.0166	5.61728	8.10692	9.40234	8.99413	6.88557	8.02014	6.35079	5.47554	9.11781	9.97934
COL3A1	4.21303	4.83343	5.39218	8.54597	6.68884	4.62578	7.50213	7.68172	8.00379	6.6036	6.77621	7.33493	12.1874	9.98752	13.3682	4.61182	5.56378	4.61064	4.54262	4.73593	4.89353	8.69919	9.40413	7.59819	7.22075	7.95133	14.0158	10.9256	7.27087	4.64103	8.15183	4.46264	5.95335	7.8392	5.67181	5.07961	9.93943	6.13821	9.24569	4.57637	6.3671	8.88553	8.51207	6.59772	6.53847	5.24386	5.0168	8.63099	9.40317
DPP10	9.96863	9.68455	8.82988	8.33114	8.64134	7.69989	8.54424	7.03808	6.767	7.52422	7.40128	6.36524	6.7424	8.33698	4.50014	9.4385	9.75069	8.85376	9.28115	9.871	9.21773	5.73107	9.28251	6.77364	6.95444	6.95367	6.32908	6.06932	7.60623	9.5893	8.61022	9.44745	8.7127	7.62529	7.9189	7.94611	5.1218	7.164	6.88359	9.09011	7.90838	5.89047	8.62288	8.39096	8.44316	8.37262	9.43817	6.61445	7.08785
ETNPPL	12.0875	11.3667	9.43516	9.78652	9.983	9.91737	10.8145	9.88791	10.3041	9.56409	9.81744	9.06767	9.75998	10.0787	4.82713	12.6179	11.3334	12.3096	13.0013	13.5938	12.2249	7.14261	8.66346	8.08354	10.2563	9.10158	2.30206	6.32749	11.2912	11.8946	4.91002	12.7825	11.5725	10.3497	12.1518	11.0361	5.37034	8.84234	9.73547	10.1428	12.5246	9.06666	9.37676	10.2681	12.3773	12.2054	11.9643	9.25241	5.17414
FSTL5	10.3565	9.46363	8.70381	7.491	9.41673	7.44253	8.25404	6.1716	8.62834	7.38045	7.27936	7.30806	6.72165	7.14225	4.946	9.41475	9.85648	9.02175	12.1848	10.1331	9.09415	5.761	7.92932	5.66379	6.35282	6.75484	2.94773	4.26259	8.44339	8.74614	5.22447	11.5887	8.22757	5.78181	9.96641	7.71458	5.2866	5.76449	7.00762	6.48095	6.00723	6.23932	4.83645	8.46087	6.91523	6.8953	9.08518	6.12884	5.32325
GABRB2	5.85138	10.1894	7.33126	7.19171	7.61485	6.85445	9.17958	7.88769	6.92799	9.07092	9.25423	4.23672	8.68551	9.78333	4.09377	9.62149	10.3825	5.4701	10.5507	11.3597	9.80476	6.33608	8.92535	7.60028	8.83531	8.11701	3.13335	4.72909	5.72093	10.7779	5.17833	10.4352	9.86818	5.05231	7.68422	8.04329	6.0523	7.81769	8.28154	6.35082	7.99209	7.22552	5.20363	10.5883	6.85558	9.29894	10.9679	7.80271	4.58666
GABRG2	5.34166	9.84094	6.67851	6.75815	7.42364	7.82578	9.37335	7.40759	7.19986	8.46209	8.7338	5.2944	8.29626	9.14623	4.26311	8.60754	10.235	6.49107	9.39025	10.6173	8.92249	5.27221	8.1617	6.86701	8.33988	7.13245	2.20355	5.07278	4.77022	10.1195	6.04809	10.0554	9.22983	3.89189	7.30343	8.00051	5.97059	6.76065	7.97111	5.41071	7.20071	7.27415	5.05845	10.5659	6.48766	9.32835	10.3481	7.34191	4.76092
HS3ST3B1	4.91926	4.02658	5.86453	4.92546	4.90383	4.58699	5.1444	9.06633	5.99633	7.13744	6.13773	5.72875	5.71	5.82928	6.54336	4.5485	4.71807	4.2819	4.31656	4.75937	5.2209	8.33895	5.17242	6.00852	7.88994	6.22238	9.73794	6.28247	4.88226	5.01325	4.87664	4.2309	4.92458	4.83087	4.32011	4.72334	9.79065	7.18836	5.36954	4.4957	4.9927	6.11898	8.39259	6.81776	4.8524	6.85992	5.106	4.92841	8.82462
IBSP	3.29668	3.23881	4.60146	4.92377	4.58294	4.50319	5.01719	5.62058	5.61275	5.78929	6.04426	5.54843	5.26546	7.33513	7.80611	4.08097	4.04722	4.20276	4.15211	3.23875	3.3204	7.74477	4.43688	4.80577	5.02838	5.39577	11.328	5.82298	4.9498	4.4996	4.49317	4.17655	4.65186	6.33858	4.62045	4.20295	7.3334	4.14017	9.47305	4.37522	4.28	3.96235	6.13007	5.19909	3.99692	4.20003	4.15468	7.32813	7.45573
IGF2BP3	4.0041	4.99426	6.45731	4.52799	4.62804	5.00371	3.9623	5.6109	5.60882	5.42509	5.98691	5.76875	5.31351	4.17217	7.27855	7.88214	4.2232	4.56355	4.34903	3.86438	3.73887	6.24168	7.0065	7.30369	7.75192	9.40313	10.6289	6.7787	4.57797	4.60343	7.6091	4.26332	4.22245	6.7557	4.35335	4.95067	8.73966	4.99213	8.61003	6.40508	5.36464	8.91369	4.596	5.14287	4.31031	4.3252	4.34789	5.13343	9.335
IGFBP3	7.74105	6.53601	9.20358	8.49951	7.73569	8.19035	8.78481	9.83199	10.6624	9.45211	9.88423	7.89636	9.45112	8.72755	11.6512	7.97832	8.239	7.5634	7.78221	8.03758	8.07291	11.573	11.4131	9.67048	9.83145	9.65167	13.2453	10.8876	8.71754	8.03609	10.9057	7.97601	7.25462	9.53493	6.97762	6.90681	11.1611	8.06204	10.052	7.35566	9.29057	11.8185	11.0514	9.61196	8.82177	8.4707	9.71897	9.37832	10.2766
LOX	3.85854	4.02368	4.75597	5.20415	5.06262	4.75395	4.68278	6.51015	5.20856	6.05863	5.36052	5.10833	7.20063	5.1673	11.0424	4.61949	4.39707	4.56505	4.36609	3.52611	3.86474	8.2821	5.6911	7.25164	5.18394	8.73057	10.1817	7.05911	4.63848	4.50133	4.55165	4.61786	4.4125	5.67829	4.2359	4.31632	6.92212	4.4588	6.94361	4.58488	5.47216	5.04184	6.55526	4.61305	6.9949	5.23724	4.73158	5.1477	6.18931
NNMT	4.38288	5.33117	6.10363	6.10086	6.15515	5.11759	7.2796	8.08962	8.08619	7.66253	8.73789	9.67295	11.2103	8.57777	12.0199	5.62619	6.50392	5.46367	5.567	5.65737	5.81006	9.39844	7.2403	11.4736	6.96069	7.41563	12.4629	7.79503	7.13939	7.02799	5.85412	5.93077	5.52864	8.74666	5.45236	5.32033	9.54488	5.75603	8.78172	5.58873	6.89551	7.63136	10.9536	5.6555	6.80127	6.68772	5.26402	7.45224	6.78872
PDPN	6.1912	6.83502	7.86374	7.68776	6.80576	7.29041	8.25234	10.8999	8.78132	9.77172	8.35	9.8143	7.59954	8.1409	7.2079	6.44571	6.17683	6.49052	9.28398	5.42584	5.26405	10.2944	6.93554	10.4062	10.1285	8.09615	10.9915	6.48527	6.70363	5.8158	5.89461	6.57267	6.1166	8.71888	6.92768	5.79497	10.6628	9.51778	9.29692	6.4767	9.38904	9.93092	9.51538	7.85758	9.65525	8.70383	5.8641	9.29644	10.7593
POSTN	3.2647	5.28641	4.806	6.30157	5.64291	4.97866	4.72308	7.08533	6.50822	7.04064	7.65978	6.46778	11.0043	8.49586	14.247	4.9586	5.12879	4.53033	4.57899	3.95645	3.91874	8.60681	5.96564	4.66991	8.99115	6.98514	15.0579	7.70418	5.79681	4.85544	4.96352	4.98059	5.12391	7.21453	5.01158	4.51474	10.9031	4.99143	6.95196	4.57332	8.56336	10.4373	7.24294	8.47048	4.35408	5.39271	4.80367	5.9137	10.5573
PTX3	4.91739	4.41037	5.8834	5.59605	5.71514	5.44215	5.5902	8.04033	6.68039	6.88841	7.04952	8.64501	7.7584	6.95405	10.3657	4.8094	4.67268	4.89246	5.17751	4.15394	4.34442	9.17625	4.98171	7.29482	9.05832	7.54649	9.08387	7.54401	4.8723	5.36875	4.56531	4.57985	4.77376	6.31964	4.76634	4.62561	8.99718	6.61895	6.71956	5.9606	5.75647	8.34392	7.23907	6.0494	6.45161	5.22702	4.7544	6.15704	9.05458
SFRP2	12.774	9.97518	8.08864	8.4967	10.1935	11.1467	10.6916	7.7385	10.4376	7.76752	8.07505	10.9804	11.0892	8.79819	11.2217	10.6512	10.8244	11.8321	6.73331	10.2777	9.89307	7.40809	6.65277	5.91536	6.23148	4.44148	6.88043	6.91157	10.7643	9.93648	6.22073	13.4596	11.5809	9.03653	12.9844	11.4907	6.39259	5.65387	8.66117	7.78186	5.98556	7.46409	10.5193	6.6478	10.5207	7.08649	11.187	5.7019	6.73047
SH3GL2	10.5427	11.2267	8.59081	9.85477	9.38428	10.1089	10.0412	8.83062	9.09273	9.52339	9.55963	9.1719	10.0324	10.1371	6.04083	10.193	11.345	10.0898	11.5667	11.1297	9.89748	8.88649	10.0824	7.32158	8.37246	8.24046	3.90659	7.71024	9.46093	11.2194	7.40313	11.6769	10.6218	9.05456	10.0636	10.2422	5.76717	7.91678	9.46862	10.0837	9.56841	8.73163	9.17501	10.8059	8.29618	9.93532	11.3804	8.43604	4.77315
SHOX2	4.33449	3.81321	4.78945	5.02291	4.76114	4.5626	5.16628	8.00362	4.93919	5.03587	5.12687	5.1962	4.41534	4.40655	4.35382	4.43712	4.60767	4.50979	4.25619	4.04146	3.76504	5.96529	4.34493	8.35485	7.61685	8.44897	7.3911	8.53701	4.55113	4.50036	4.15573	4.55384	4.66283	4.50087	4.52269	4.20037	8.07576	6.25356	5.87276	4.36958	7.30941	8.89266	4.73688	8.35605	4.71906	5.75563	4.40012	7.53695	8.06192
SPX	9.51563	9.5547	7.67833	7.02701	7.07371	6.20263	9.25808	8.57225	8.20999	8.31312	7.69783	8.10738	6.47205	8.01412	4.66789	8.00095	8.27214	9.1799	11.476	9.65908	8.61794	6.364	6.53446	6.41859	8.68586	6.4926	2.61677	3.59574	5.94038	9.40599	4.19133	11.2576	9.71334	8.99235	9.96174	7.34368	5.47569	8.57363	8.5662	8.41288	12.2042	6.73916	5.01858	8.39355	10.6086	9.83048	7.98235	6.36394	4.70232
TOP2A	5.3979	7.27988	6.69062	7.80986	8.66333	6.56419	6.76356	7.40719	7.05578	6.01269	5.77887	7.34101	6.01326	5.60941	6.59475	5.56313	6.03004	5.62431	5.20521	3.60256	8.47355	7.08627	6.76872	6.95382	9.71872	9.33103	10.9011	10.2785	5.70512	5.61875	7.93771	5.48047	5.35236	5.92914	6.05443	9.0248	9.77922	7.84724	9.94635	7.49433	6.8702	9.87476	7.41715	5.93924	7.00743	6.29617	5.58392	7.46615	9.69631
VEGFA	6.11703	5.39083	7.81836	7.14346	7.7361	7.27988	7.37928	9.0143	7.32266	8.09801	7.13654	7.63683	5.42632	7.51234	6.53142	6.28696	6.25476	5.59525	6.17672	5.96779	6.42139	8.16208	7.58812	7.15649	7.48385	8.32172	9.87825	9.78986	6.13717	6.13624	7.93665	6.48723	6.93624	8.61964	6.51734	6.19883	10.0374	6.46053	7.95426	6.13899	6.35125	7.44691	7.29864	7.72052	5.88808	6.13735	6.19162	5.91754	8.01739
XIST	4.65966	4.51453	10.4266	6.15903	6.19896	6.08409	6.07521	5.34122	5.32419	5.27237	5.6085	5.58259	4.68949	4.88239	4.77755	4.68805	4.41518	5.00254	4.84139	10.9579	5.15071	9.94638	6.26324	6.06257	6.0678	12.4584	6.18512	13.2874	5.34829	11.5259	12.0468	4.57673	5.0675	11.1826	5.04367	4.73412	11.2591	11.5057	4.97261	10.8443	11.0033	4.51287	11.4861	11.117	4.54141	11.3513	4.6594	10.6736	4.62946
[truncated: 106 more columns]

## Sheet: Validation Expression Data
	GSM1061667_RY-67.CEL	GSM1061685_RY341.CEL	GSM1061686_RY342.CEL	GSM1061692_XaKFj599.CEL	GSM1061693_RossB304.CEL	GSM1119671_0286-29.CEL	GSM1119676_0286-71.CEL	GSM1119681_0286-86.CEL	GSM1119688_0286-98.CEL	GSM492652_Astrocytomas_T2-1.CEL	GSM492653_Astrocytomas_T2-2.CEL	GSM492654_Astrocytomas_T2-3.CEL	GSM492655_Astrocytomas_T2-4.CEL	GSM492656_Astrocytomas_T2-5.CEL	GSM1061666_RY-63.CEL	GSM1061671_RY-124.CEL	GSM1061677_RY-138.CEL	GSM1061690_ajhfA459.CEL	GSM1061697_fjJFd781.CEL	GSM1061704_UKgUf372.CEL	GSM1061706_eYWia065.CEL	GSM1119670_0286-27.CEL	GSM1119682_0286-88.CEL	GSM1119686_0286-94.CEL	GSM1533545_U133Plus2_070214W_MT01_3423.CEL	GSM1533546_U133Plus2_070214W_MT02_3424.CEL	GSM1533547_U133Plus2_070214W_MT03_3425.CEL	GSM1533548_U133Plus2_070214W_MT04_3426.CEL	GSM1533549_U133Plus2_070214W_MT05_3428.CEL	GSM1533550_U133Plus2_070214W_MT06_3429.CEL	GSM1533551_U133Plus2_070214W_MT07_3430.CEL	GSM492657_Astrocytomas_T3-1.CEL	GSM492658_Astrocytomas_T3-2.CEL	GSM492659_Astrocytomas_T3-3.CEL	GSM492660_Astrocytomas_T3-4.CEL	GSM492661_Astrocytomas_T3-5.CEL	GSM824273_AA_137.CEL	GSM824274_AA_512.CEL	GSM1061661_RY-24.CEL	GSM1061662_RY-44.CEL	GSM1061663_RY-47.CEL	GSM1061665_RY-54.CEL	GSM1061668_RY-121.CEL	GSM1061669_RY-122.CEL	GSM1061672_RY-125.CEL	GSM1061673_RY-129.CEL	GSM1061674_RY-130.CEL	GSM1061675_RY-133.CEL	GSM1061676_RY-137.CEL
ANXA1	7.58939	8.36839	9.50498	8.37053	9.0283	8.12201	7.58769	7.53903	10.1185	12.5618	7.95537	7.41848	9.9615	7.36959	12.7503	11.3034	9.49634	8.37298	8.19578	9.50955	7.83483	12.5059	10.4388	9.87032	7.23845	11.1832	8.01373	8.00565	7.62035	9.25236	7.90719	9.71211	10.2245	10.3484	12.3604	10.2834	11.934	9.04579	8.18547	12.6524	8.41546	9.65059	9.12718	9.2414	12.4716	11.0059	12.5095	11.9709	12.1595
CHI3L1	8.04933	7.02013	8.74401	5.81989	6.7934	7.51465	8.18586	10.1164	7.60597	11.8173	7.10532	7.7722	7.19614	9.68944	14.5505	10.3248	8.84416	9.91545	8.03831	9.28915	6.73265	12.5273	13.1813	7.1805	6.49126	7.36674	8.67376	7.07836	6.30656	9.17638	7.29953	6.77374	11.4601	13.2994	12.0841	12.7337	13.6511	8.41934	7.88615	14.5399	8.02826	13.7113	9.68471	7.90169	13.0309	11.9128	14.4781	9.86271	13.3282
CNTN3	7.2405	6.7182	8.47674	9.80769	8.49561	9.28862	7.82997	9.16477	8.57299	7.58108	9.45326	8.04448	8.7621	9.33364	5.51518	8.60512	6.88797	8.81495	8.29198	8.97624	5.33913	4.40204	4.85682	3.68949	9.07918	9.11212	8.72865	9.17736	9.17204	8.66267	9.0721	4.04557	3.74779	4.18565	4.73376	5.17298	5.57195	8.15727	8.12824	6.01601	8.32502	4.64944	9.0011	9.13794	4.27966	6.92708	3.87404	4.22105	5.78995
COL1A1	6.48842	8.14753	5.8738	9.73183	5.4757	6.36132	5.82468	5.93436	9.38983	7.50134	6.22998	5.71852	9.11595	5.82305	9.28933	10.435	6.00417	8.86985	5.74095	8.97863	6.94913	9.7902	9.03957	11.2869	5.39354	9.34595	5.54202	5.99435	5.84426	6.71972	5.29969	10.9236	10.3736	9.69856	9.4975	8.78227	9.3658	6.53001	5.99741	9.38295	5.51132	9.72928	5.96997	8.25179	10.3348	7.54468	10.3082	8.90388	11.0298
COL1A2	6.90454	7.31806	6.14854	9.73144	6.42331	6.80227	6.47876	6.25061	8.26921	6.99383	6.77956	6.46401	8.21039	6.24148	8.93798	10.5846	6.01722	8.2336	6.14087	8.66677	6.71554	12.1159	9.66871	10.7344	5.86913	8.7871	6.30312	6.47473	6.15168	6.6001	6.04273	10.6149	10.5835	9.2896	11.9624	9.57545	8.06109	6.68282	5.85591	9.606	5.88879	8.68518	6.63009	8.37001	9.9744	7.52058	12.2865	9.87453	11.4425
COL3A1	6.91292	7.66688	5.17833	9.48568	5.06856	6.12156	5.49124	5.52491	8.65644	7.04437	6.00879	5.40446	8.43734	5.43791	8.57905	10.4283	5.18839	8.0956	5.43879	8.43074	6.26463	10.5983	9.17264	10.9179	5.17877	9.08008	5.12043	5.66145	5.5181	6.28121	5.03363	10.5933	10.4142	9.28969	10.2921	8.92733	8.10824	6.9758	5.09766	8.73909	5.4154	8.13933	5.65105	8.75118	10.2468	7.29004	10.878	9.38235	11.8227
DPP10	6.58837	8.32139	8.24865	9.40694	7.57136	8.32719	8.48699	8.28598	8.36683	5.74862	8.64456	8.78815	8.68017	8.60753	6.91093	8.54766	7.0371	8.95591	7.94138	9.43524	6.98507	6.582	7.37569	5.75403	8.94824	8.87749	8.97549	8.62274	9.11984	8.69862	8.9965	6.33246	4.10915	5.07927	7.07643	7.7896	7.41365	8.25984	7.48433	6.80648	7.63084	6.56189	8.67548	7.70056	4.4606	7.87381	4.34994	3.53718	4.32494
ETNPPL	9.09917	10.2503	11.5699	11.4374	10.2965	11.2604	11.2841	11.3063	10.7289	6.22397	11.637	11.6596	11.1307	11.6807	5.6208	5.57675	10.6138	11.3006	11.3916	7.86939	11.0938	6.76409	5.2115	4.7065	11.654	10.6338	11.5023	12.0335	11.579	10.5511	11.6254	5.39414	4.90943	5.22137	7.35408	5.87517	6.45447	8.90497	11.2301	5.96051	11.3439	6.33421	11.3889	11.1802	7.25456	7.83239	7.42808	5.26142	6.89148
FSTL5	6.62823	7.93246	8.15048	8.94835	9.30572	9.24915	7.91661	8.55491	8.02189	5.22892	9.53772	8.18909	8.29564	8.8351	5.56427	7.73211	6.22319	8.70561	8.8072	4.01763	8.05613	4.35674	4.71016	4.16061	9.13646	6.83251	8.78473	9.01868	7.75274	7.3069	9.26648	4.3877	4.58992	6.1887	4.5862	4.94389	5.5908	6.19692	8.67346	5.44191	8.51789	4.41675	8.83272	7.70411	5.09302	6.04067	4.13071	4.00616	5.21622
GABRB2	5.20697	8.76334	10.2547	6.61865	6.49992	6.88853	9.50004	8.45191	5.0255	7.10483	6.97996	9.52974	5.16096	8.50639	8.29875	5.99716	7.11812	7.91109	9.56547	3.92739	4.86678	6.78816	5.57052	4.23057	10.2429	6.65974	10.3431	9.07184	7.74744	7.3987	10.3811	4.38481	3.92865	6.08036	6.88196	5.6931	4.92841	7.723	9.6486	8.34989	9.54722	6.80191	10.5571	8.46805	5.98414	7.87604	4.1268	3.72801	6.95513
GABRG2	7.77181	8.8371	9.60655	7.02424	5.47139	6.39503	7.73414	6.60073	5.34954	6.65557	6.68627	7.93641	5.71024	6.8783	5.99013	3.92668	5.90242	7.9905	8.37866	4.62671	8.03071	6.34982	4.99621	7.3857	10.0458	6.26209	9.85897	8.84814	7.45774	7.14211	9.99474	7.61112	3.4159	4.3779	6.64407	5.38039	5.33958	8.01773	8.69767	6.55347	8.83961	5.08184	10.2212	8.5425	6.76015	8.44637	3.82217	4.07069	6.42308
HS3ST3B1	4.11516	4.46307	5.76978	4.87487	5.0561	5.39842	5.8274	5.79854	5.85033	5.80423	5.44172	5.85459	5.87666	5.82681	8.38365	5.96956	6.3664	5.01888	5.14706	8.03006	4.40459	7.48723	6.7943	5.31717	4.07555	6.22819	3.97587	4.11644	4.37294	4.92535	4.6096	5.36352	6.20254	9.73602	7.45208	6.78517	9.42678	4.826	4.76331	8.49524	4.81123	8.1504	6.24941	4.3769	9.68973	5.15791	8.72936	7.05585	8.53292
IBSP	4.31155	4.4544	4.64258	4.42345	4.48361	5.46674	5.53922	5.20191	5.86762	6.65321	5.09835	5.16152	5.44777	4.8675	5.48202	6.88047	4.54441	4.80287	4.49205	5.21484	4.64476	6.96911	5.17693	6.65486	3.72453	3.7641	3.89018	3.69492	3.58624	3.78106	3.6293	6.13396	10.3597	7.84041	6.40788	4.84573	9.38123	5.13226	4.57309	5.66128	4.39777	6.28047	4.32187	4.54678	9.4609	7.61369	9.63415	6.49453	9.31653
IGF2BP3	4.52325	4.801	4.36708	4.52429	4.71932	5.76505	6.83465	5.74622	5.42992	6.50986	6.00903	7.08754	5.67092	5.99013	6.47816	5.28944	5.18013	4.5335	5.28632	9.54786	4.74903	6.38907	5.56162	5.75442	4.29141	5.47156	4.48843	4.64278	4.35572	4.52124	4.53006	6.00026	5.6065	6.25055	6.64012	5.80535	4.95364	7.62454	5.59014	7.49876	5.15298	8.61779	5.59884	4.86862	9.09766	6.07464	7.4151	8.51569	8.86577
IGFBP3	7.96731	7.57531	8.77441	7.68626	7.17272	7.8143	9.2215	8.92531	9.13136	10.2336	7.62077	9.01019	8.9212	8.71775	11.7616	11.4698	8.54897	8.6349	9.32349	10.5806	8.04401	11.3804	12.8523	11.3639	9.70517	9.29077	9.40017	9.03173	8.93584	8.5668	9.5412	11.1256	12.0359	11.5526	11.1418	12.5952	9.71467	10.3583	9.20853	11.6388	9.25787	10.8376	8.75257	7.51596	10.438	9.374	11.4067	10.6122	13.5899
LOX	4.57027	5.10715	5.59643	4.81713	4.93381	5.47347	5.33706	5.02516	5.60147	5.72197	5.65263	5.51957	5.77749	5.21534	5.84625	5.84584	5.1017	5.25402	4.89965	5.61054	4.8827	7.47421	5.42647	6.11877	4.25875	5.04755	4.52967	4.22372	4.33331	4.61151	4.1894	6.28207	6.3148	5.79619	7.60421	5.60678	6.79266	4.29856	5.04145	6.24009	4.71201	6.18413	5.06481	5.15609	10.7961	6.34851	9.64961	8.48325	10.8494
NNMT	5.35046	5.24515	7.02481	6.10165	5.77352	6.75951	6.36805	6.54706	6.15194	7.26668	6.89993	6.51777	6.3068	6.69254	10.6269	10.5025	6.39428	6.50715	6.07831	9.59321	5.84004	11.181	8.66942	6.48977	6.11075	7.4968	5.25639	5.19178	6.0489	7.26556	5.59701	6.6366	8.32182	7.53934	11.2164	8.76448	11.5554	5.78946	6.05516	10.5033	5.76466	11.6592	6.98674	5.90058	11.8948	10.8354	12.106	8.47128	11.3005
PDPN	6.72383	5.79556	8.71256	7.23523	8.16116	7.3798	6.89095	7.67457	7.80062	8.50288	7.25241	6.81275	7.63087	7.51751	8.80825	9.88458	8.6502	8.3965	7.59466	7.63864	7.95984	10.5277	10.5263	6.96597	6.4957	7.71277	7.098	6.41354	6.65718	7.40924	6.65205	6.88022	12.8492	9.99871	10.0835	10.0822	7.65729	7.78822	7.578	9.06785	7.00505	8.50585	8.34907	6.91049	11.1084	8.42603	11.2717	9.93943	11.6702
POSTN	4.58562	5.36937	5.09844	7.55375	4.527	5.77895	5.7799	5.8825	5.59204	6.88751	5.37549	5.37635	5.20663	5.46904	11.7225	8.07646	9.0401	4.66973	4.77858	5.8133	4.59137	6.74593	7.29232	7.12528	5.11538	3.86206	6.00457	5.22911	4.13352	4.28153	4.34607	6.59182	10.7988	12.0414	6.2491	6.74274	8.54818	5.20749	5.10159	11.7576	5.24615	10.2418	6.11573	4.45123	10.6555	4.86153	10.9706	7.69121	12.088
PTX3	7.07584	5.67883	5.23219	5.4939	5.54641	5.43265	5.44474	5.23447	5.75409	7.21548	5.48977	5.50226	5.82166	5.28515	7.82067	10.131	5.62886	5.19162	5.57786	8.11631	6.03489	6.38226	7.55067	7.84056	4.82406	6.14639	4.628	4.66881	4.92272	5.83729	4.99981	7.97597	7.71948	6.77614	6.47026	7.67665	9.08606	5.25845	5.74118	8.0598	5.67941	9.39588	5.67878	5.20047	9.90422	6.62814	10.5788	9.74592	11.7873
SFRP2	9.9125	11.0851	8.12353	10.9077	8.30024	10.9378	8.93029	11.3812	11.1434	5.96792	11.27	9.24288	11.4775	11.7177	8.25875	5.00131	8.28675	10.6342	10.4967	7.84032	11.0314	5.89052	5.91579	5.51018	10.0935	8.98137	6.92358	6.00477	10.6909	8.25929	10.0247	5.78948	6.09125	6.23763	6.17353	6.19904	7.4039	5.42365	10.3934	8.28742	10.4815	7.34917	8.16186	10.79	5.65137	4.41492	8.38533	4.73545	5.41767
SH3GL2	9.35621	10.042	10.2354	9.68007	8.8933	9.58318	9.62608	9.78979	8.75206	9.08825	9.83262	9.86949	9.11817	10.0102	10.0093	8.97165	7.19661	9.77464	9.88899	8.75794	9.07842	7.28405	9.58728	10.4027	11.2944	10.1743	11.1415	9.99325	10.4223	9.86151	11.1422	10.5371	4.42801	5.30311	7.85625	9.83614	9.76635	9.74776	10.0848	10.054	10.097	7.51229	10.9347	10.1859	5.91877	8.24654	7.03775	4.89803	6.93267
SHOX2	4.8823	5.11664	7.20962	5.21684	5.36805	5.15138	5.25797	5.44191	4.98316	5.7655	5.37233	5.47394	5.21195	5.64931	5.06106	5.50342	5.17586	5.61066	4.97532	6.17442	5.05414	8.44298	8.41176	5.21177	4.03601	6.03095	4.06089	4.68069	4.67072	6.66086	3.97042	5.4299	5.08057	5.69363	8.51043	8.48067	5.10504	6.15235	5.00961	5.43243	5.29796	7.26306	6.69601	5.26587	8.91895	5.23951	7.48223	9.59366	7.97554
SPX	6.72669	7.73346	8.31912	9.67016	8.13984	8.87257	7.34405	9.22928	9.24126	4.73418	9.22299	7.72991	9.58314	9.57144	4.35718	4.85611	9.43704	9.69139	9.52897	4.50722	8.96691	4.22357	4.24293	4.34597	8.48093	7.12046	9.60246	9.62133	8.63946	7.05429	8.42438	4.80133	4.20333	4.76096	4.68177	4.70068	5.95291	6.11918	9.38926	4.4297	9.69628	4.62364	9.16858	9.28215	5.40552	5.27836	5.07351	4.3785	5.61154
TOP2A	8.45436	7.76855	5.50712	7.64126	6.52199	5.6337	5.76353	5.97705	6.87763	5.9836	6.04371	6.16958	7.2497	6.37659	9.76073	9.65733	5.10622	6.48125	4.1029	9.56558	6.87379	9.88752	10.7143	8.61859	5.73999	8.99448	6.616	7.74817	7.21863	8.68098	6.14009	8.93755	6.66836	8.69975	10.1678	10.9693	8.79994	5.99761	4.5664	9.71044	4.67238	9.61339	6.23606	8.98143	8.5479	9.40088	8.65087	10.8673	9.50116
VEGFA	6.93409	7.22214	7.15852	7.02112	6.79664	6.77416	6.95699	6.71228	6.88167	6.80118	6.97049	7.15068	7.07646	6.90951	7.37014	9.41269	6.90951	6.4695	6.76952	7.96569	6.98644	10.5405	7.66788	9.14524	6.4101	6.76273	6.71203	6.42326	6.10444	6.43443	6.5829	9.30732	9.78316	7.87269	10.6824	7.8513	9.06799	6.02875	7.29722	8.21703	7.04082	7.74021	6.84184	7.17088	12.1383	6.94557	10.7122	10.7903	11.0939
XIST	4.80895	11.7697	4.77135	4.82143	4.67677	12.2118	5.13221	4.82003	5.04394	5.06726	11.806	5.08413	5.00071	4.78717	11.0581	4.71942	4.74591	4.72435	11.1134	4.78962	4.66903	11.246	4.79752	12.0036	5.24919	5.37319	5.2785	5.25563	5.28705	5.15658	5.2647	11.609	11.478	10.6253	10.8911	4.76662	9.01201	4.2929	11.2087	11.3	11.3628	10.7712	4.74263	4.6372	4.5147	11.0466	11.2454	4.7689	4.59358
[truncated: 64 more columns]
