# Supplementary material for: Multivariate analysis reveals differentially expressed genes among distinct subtypes of diffuse astrocytic gliomas: diagnostic implications
Source: Sci Rep. 2020 Jul 9;10:11270. doi: 10.1038/s41598-020-67743-7 (PMC7347847; doi:10.1038/s41598-020-67743-7)
Supplement: Supplementary file 4 — Supplementary Table S4 [file 41598_2020_67743_MOESM4_ESM.xlsx]

## Sheet: 54613 probes
Probe Set ID	Alignments	Gene Title	Gene Symbol	Chromosomal Location
1007_s_at	chr6:30856165-30867931 (+) // 95.63 // p21.33	discoidin domain receptor tyrosine kinase 1	DDR1	chr6p21.3
1053_at	chr7:73646002-73668732 (-) // 70.86 // q11.23	replication factor C subunit 2	RFC2	chr7q11.23
117_at	chr1:161494448-161496380 (+) // 99.59 // q23.3 /// chr1:161576080-161578007 (+) // 98.03 // q23.3	heat shock 70kDa protein 6 (HSP70B')	HSPA6	chr1q23
121_at	chr2:113974939-114036488 (-) // 98.3 // q13	paired box 8	PAX8	chr2q13
1255_g_at	chr6:42140941-42147792 (+) // 90.58 // p21.1	guanylate cyclase activator 1A (retina)	GUCA1A	chr6p21.1
1294_at	chr3:49842639-49851423 (-) // 95.09 // p21.31	ubiquitin-like modifier activating enzyme 7	UBA7	chr3p21
1316_at	chr17:38219155-38246289 (+) // 97.54 // q21.1	thyroid hormone receptor, alpha	THRA	chr17q11.2
1320_at	chr14:88934480-89016761 (-) // 99.89 // q31.3	protein tyrosine phosphatase, non-receptor type 21	PTPN21	chr14q31.3
1405_i_at	chr17:34198526-34207330 (-) // 57.16 // q12	chemokine (C-C motif) ligand 5	CCL5	chr17q12
1431_at	chr10:135340899-135352468 (+) // 99.87 // q26.3	cytochrome P450, family 2, subfamily E, polypeptide 1	CYP2E1	chr10q26.3
1438_at	chr3:184280023-184299410 (+) // 97.2 // q27.1	EPH receptor B3	EPHB3	chr3q27.1
1487_at	chr11:64073043-64084210 (+) // 97.02 // q13.1	estrogen-related receptor alpha	ESRRA	chr11q13
1494_f_at	chr19:41349446-41356339 (-) // 98.4 // q13.2	cytochrome P450, family 2, subfamily A, polypeptide 6	CYP2A6	chr19q13.2
1552256_a_at	chr12:125261826-125348519 (-) // 93.26 // q24.31	scavenger receptor class B, member 1	SCARB1	chr12q24.31
1552257_a_at	chr22:43562239-43583139 (-) // 97.86 // q13.2	tubulin tyrosine ligase-like family member 12	TTLL12	chr22q13.31
1552258_at	chr2:87819437-87821034 (+) // 86.63 // p11.2 /// chr2:112186888-112188485 (-) // 86.33 // q13	---	---	---
1552261_at	chr20:44108169-44110171 (+) // 71.24 // q13.12	WAP four-disulfide core domain 2	WFDC2	chr20q13.12
1552263_at	chr22:22123318-22221970 (-) // 90.38 // q11.21	mitogen-activated protein kinase 1	MAPK1	chr22q11.21
1552264_a_at	chr22:22123318-22221970 (-) // 90.38 // q11.21	mitogen-activated protein kinase 1	MAPK1	chr22q11.21
1552266_at	chr8:38965236-39142430 (+) // 95.65 // p11.22	ADAM metallopeptidase domain 32	ADAM32	chr8p11.22
1552269_at	chr1:217804666-218040486 (+) // 98.14 // q41	spermatogenesis associated 17	SPATA17	chr1q41
1552271_at	chr19:5782970-5784610 (-) // 97.39 // p13.3	proline rich 22	PRR22	chr19p13.3
1552272_a_at	chr19:5782970-5784610 (-) // 97.39 // p13.3	proline rich 22	PRR22	chr19p13.3
1552274_at	chr3:58318612-58411327 (+) // 96.39 // p14.3	PX domain containing serine/threonine kinase	PXK	chr3p14.3
1552275_s_at	chr3:58318612-58411327 (+) // 96.39 // p14.3	PX domain containing serine/threonine kinase	PXK	chr3p14.3
1552276_a_at	chr15:41186652-41196172 (+) // 97.35 // q15.1	VPS18 CORVET/HOPS core subunit	VPS18	chr15q15.1
1552277_a_at	chr9:103204185-103213511 (+) // 87.97 // q31.1	Myb/SANT-like DNA-binding domain containing 3	MSANTD3	chr9q31.1
1552278_a_at	chr17:26722694-26733219 (-) // 91.92 // q11.2	solute carrier family 46 (folate transporter), member 1	SLC46A1	chr17q11.2
1552279_a_at	chr17:26722694-26733219 (-) // 91.92 // q11.2	solute carrier family 46 (folate transporter), member 1	SLC46A1	chr17q11.2
1552280_at	chr5:156346292-156390266 (-) // 97.23 // q33.3	T-cell immunoglobulin and mucin domain containing 4	TIMD4	chr5q33.3
1552281_at	chr12:56624562-56631630 (+) // 93.78 // q13.3	solute carrier family 39 (zinc transporter), member 5	SLC39A5	chr12q13.3
1552283_s_at	chr5:795719-851101 (-) // 95.97 // p15.33	zinc finger, DHHC-type containing 11 /// zinc finger, DHHC-type containing 11B	ZDHHC11 /// ZDHHC11B	chr5p15.33
1552286_at	chr2:46738985-46747132 (-) // 67.97 // p21	ATPase, H+ transporting, lysosomal 31kDa, V1 subunit E2	ATP6V1E2	chr2p21
1552287_s_at	chr16:90039000-90062827 (+) // 83.44 // q24.3	AFG3-like AAA ATPase 1, pseudogene	AFG3L1P	chr16q24.3
1552288_at	chr19:19649073-19657466 (+) // 99.31 // p13.11	cartilage intermediate layer protein 2	CILP2	chr19p13.11
1552289_a_at	chr19:19649073-19657466 (+) // 99.31 // p13.11	cartilage intermediate layer protein 2	CILP2	chr19p13.11
1552291_at	chr3:196439228-196462165 (+) // 71.99 // q29	phosphatidylinositol glycan anchor biosynthesis class X	PIGX	chr3q29
1552293_at	chr7:19761210-19769061 (-) // 96.68 // p21.1	transmembrane protein 196	TMEM196	chr7p21.1
1552295_a_at	chr11:47428826-47438047 (+) // 97.88 // p11.2	solute carrier family 39 (zinc transporter), member 13	SLC39A13	chr11p11.2
1552296_at	chr1:45249258-45253377 (-) // 90.93 // p34.1	bestrophin 4	BEST4	chr1p34.1
1552299_at	chr6:109952908-109996960 (-) // 54.2 // q21	adenylate kinase 9	AK9	chr6q21
1552301_a_at	chr17:27941786-27949815 (-) // 98.48 // q11.2	coronin 6	CORO6	chr17q11.2
1552302_at	chr17:41363893-41372055 (+) // 76.82 // q21.31	transmembrane protein 106A	TMEM106A	chr17q21.31
1552303_a_at	chr17:41363893-41372055 (+) // 76.82 // q21.31	transmembrane protein 106A	TMEM106A	chr17q21.31
1552304_at	chr12:34175215-34181372 (+) // 75.33 // p11.1 /// chr12:38710377-38716530 (+) // 72.64 // q12	ALG10, alpha-1,2-glucosyltransferase	ALG10	chr12p11.1
1552306_at	chr12:34175215-34181372 (+) // 75.33 // p11.1 /// chr12:38710377-38716530 (+) // 72.64 // q12	ALG10, alpha-1,2-glucosyltransferase	ALG10	chr12p11.1
1552307_a_at	chr18:21572736-21712997 (+) // 97.58 // q11.2	tetratricopeptide repeat domain 39C	TTC39C	chr18q11.2
1552309_a_at	chr1:78383807-78408915 (+) // 94.61 // p31.1	nexilin (F actin binding protein)	NEXN	chr1p31.1
1552310_at	chr15:83672957-83680390 (-) // 53.86 // q25.2	chromosome 15 open reading frame 40	C15orf40	chr15q25.2
1552311_a_at	chr19:3769092-3772219 (-) // 81.13 // p13.3	retina and anterior neural fold homeobox 2	RAX2	chr19p13.3
1552312_a_at	chr5:153418552-153434760 (+) // 89.47 // q33.2	microfibrillar associated protein 3	MFAP3	chr5q32-q33.2
1552314_a_at	chr1:28314987-28415207 (-) // 97.82 // p35.3	EYA transcriptional coactivator and phosphatase 3	EYA3	chr1p36
1552315_at	chr7:150413698-150418881 (+) // 85.21 // q36.1	GTPase, IMAP family member 1	GIMAP1	chr7q36.1
1552316_a_at	chr7:150413698-150418881 (+) // 85.21 // q36.1	GTPase, IMAP family member 1	GIMAP1	chr7q36.1
1552318_at	chr7:150413698-150418881 (+) // 85.21 // q36.1	GTPase, IMAP family member 1	GIMAP1	chr7q36.1
1552319_a_at	chr19:51499264-51504958 (-) // 91.91 // q13.41	kallikrein related peptidase 8	KLK8	chr19q13
1552320_a_at	chr12:49297915-49315891 (+) // 98.2 // q13.12	coiled-coil domain containing 65	CCDC65	chr12q13.12
1552321_a_at	chr12:49297915-49315891 (+) // 98.2 // q13.12	coiled-coil domain containing 65	CCDC65	chr12q13.12
1552322_at	chrX:133941222-133988621 (+) // 95.64 // q26.3	family with sequence similarity 122C	FAM122C	chrXq26.3
1552323_s_at	chrX:133941222-133988621 (+) // 95.64 // q26.3	family with sequence similarity 122C	FAM122C	chrXq26.3
1552325_at	chr18:47753562-47792865 (-) // 98.75 // q21.1	cilia and flagella associated protein 53	CFAP53	chr18q21.1
1552326_a_at	chr18:47753562-47792865 (-) // 98.75 // q21.1	cilia and flagella associated protein 53	CFAP53	chr18q21.1
1552327_at	---	armadillo repeat containing, X-linked 4	ARMCX4	chrXq22.1
1552329_at	chr16:24551816-24560722 (+) // 96.35 // p12.1	retinoblastoma binding protein 6	RBBP6	chr16p12.2
1552330_at	chr16:89576429-90039215 (-) // 54.25 // q24.3	CENPB DNA-binding domain containing 1	CENPBD1	chr16q24.3
1552332_at	chr22:38142246-38156253 (+) // 54.41 // q13.1	TRIO and F-actin binding protein	TRIOBP	chr22q13.1
1552334_at	chr22:38142246-38156253 (+) // 54.41 // q13.1	TRIO and F-actin binding protein	TRIOBP	chr22q13.1
1552335_at	chr11:65784223-65793984 (-) // 93.94 // q13.1	cation channel, sperm associated 1	CATSPER1	chr11q12.1
1552337_s_at	chr2:177016112-177017954 (+) // 90.38 // q31.1	homeobox D4	HOXD4	chr2q31.1
1552338_at	chr14:95234557-95236499 (-) // 94.25 // q32.13	goosecoid homeobox	GSC	chr14q32.1
1552340_at	chr12:53720358-53729537 (-) // 94.63 // q13.13	Sp7 transcription factor	SP7	chr12q13.13
1552343_s_at	chr8:66634051-66753792 (-) // 83.07 // q13.1	phosphodiesterase 7A	PDE7A	chr8q13
1552344_s_at	chr8:17088554-17104387 (-) // 90.27 // p22	CCR4-NOT transcription complex subunit 7	CNOT7	chr8p22-p21.3
1552347_at	chr21:34966962-35014644 (-) // 76.52 // q22.11	crystallin zeta like 1	CRYZL1	chr21q21.3
1552348_at	chr16:2833954-2836606 (-) // 69.5 // p13.3	protease, serine, 33	PRSS33	chr16p13.3
1552349_a_at	chr16:2833954-2836606 (-) // 69.5 // p13.3	protease, serine, 33	PRSS33	chr16p13.3
1552354_at	chr19:1229946-1238026 (-) // 95.1 // p13.3	calcium channel, voltage-dependent, beta subunit associated regulatory protein	CBARP	chr19p13.3
1552355_s_at	chr19:1229946-1238026 (-) // 95.1 // p13.3	calcium channel, voltage-dependent, beta subunit associated regulatory protein	CBARP	chr19p13.3
1552359_at	chr8:67782983-67834282 (+) // 82.84 // q13.1	minichromosome maintenance domain containing 2	MCMDC2	chr8q13.1
1552360_a_at	chr11:126153001-126167398 (+) // 68.91 // q24.2	toll-interleukin 1 receptor (TIR) domain containing adaptor protein	TIRAP	chr11q24.2
1552362_a_at	chr5:132207490-132210696 (+) // 96.62 // q31.1	liver expressed antimicrobial peptide 2	LEAP2	chr5q31.1
1552364_s_at	chr17:55333894-55757695 (+) // 95.65 // q22	musashi RNA binding protein 2	MSI2	chr17q22
1552365_at	chr7:12610011-12693228 (+) // 90.08 // p21.3	scinderin	SCIN	chr7p21.3
1552367_a_at	chr7:12610011-12693228 (+) // 90.08 // p21.3	scinderin	SCIN	chr7p21.3
1552368_at	chr20:56072227-56100158 (-) // 97.85 // q13.31	CCCTC-binding factor (zinc finger protein)-like	CTCFL	chr20q13.31
1552370_at	chr4:130014839-130034482 (+) // 71.7 // q28.2	chromosome 4 open reading frame 33	C4orf33	chr4q28.2
1552372_at	chr4:130014839-130034482 (+) // 71.7 // q28.2	chromosome 4 open reading frame 33	C4orf33	chr4q28.2
1552373_s_at	chr4:130014839-130034482 (+) // 71.7 // q28.2	chromosome 4 open reading frame 33	C4orf33	chr4q28.2
1552375_at	chr19:14800912-14832569 (+) // 57.34 // p13.12	zinc finger protein 333	ZNF333	chr19p13
1552377_s_at	chr17:15405578-15466845 (-) // 81.78 // p12	trans-golgi network vesicle protein 23 homolog C (S. cerevisiae)	TVP23C	chr17p12
1552378_s_at	chr8:74207264-74236571 (+) // 86.32 // q21.11	retinol dehydrogenase 10 (all-trans)	RDH10	chr8q21.11
1552379_at	chr8:74207264-74236571 (+) // 86.32 // q21.11	retinol dehydrogenase 10 (all-trans)	RDH10	chr8q21.11
1552381_at	chr6:89807869-89827769 (-) // 98.7 // q15	serine/arginine-rich splicing factor 12	SRSF12	chr6q15
1552383_at	chr1:212797778-212800117 (+) // 97.07 // q32.3	family with sequence similarity 71, member A	FAM71A	chr1q32.3
1552384_a_at	chr1:212797778-212800117 (+) // 97.07 // q32.3	family with sequence similarity 71, member A	FAM71A	chr1q32.3
1552386_at	chr5:57787325-57792186 (+) // 65.42 // q11.2	GRB2-binding adaptor protein, transmembrane	GAPT	chr5q11.2
1552388_at	chr22:43593285-43595152 (-) // 41.94 // q13.2	signal peptide, CUB domain, EGF-like 1	SCUBE1	chr22q13
1552389_at	chr8:99076749-99105838 (+) // 100.0 // q22.2	glutamate rich 5	ERICH5	chr8q22.2
1552390_a_at	chr8:99076749-99105838 (+) // 100.0 // q22.2	glutamate rich 5	ERICH5	chr8q22.2
1552391_at	chr1:223566768-223568807 (+) // 98.45 // q41	coiled-coil domain containing 185	CCDC185	chr1q41
1552393_at	chr22:40139049-40289803 (-) // 99.41 // q13.1	ENTH domain containing 1	ENTHD1	chr22q13.1
1552394_a_at	chr22:40139049-40289803 (-) // 99.41 // q13.1	ENTH domain containing 1	ENTHD1	chr22q13.1
1552395_at	chr1:32827797-32829910 (+) // 94.4 // p35.1	testis-specific serine kinase 3	TSSK3	chr1p35-p34
1552396_at	chr20:44162835-44168134 (-) // 97.17 // q13.12	WAP four-disulfide core domain 6	WFDC6	chr20q13.12
1552398_a_at	chr12:10124026-10138055 (+) // 57.24 // p13.2	C-type lectin domain family 12, member A	CLEC12A	chr12p13.2
1552399_a_at	chr14:105675624-105714777 (-) // 79.96 // q32.33	BRF1, RNA polymerase III transcription initiation factor 90 kDa subunit	BRF1	chr14q
1552400_a_at	chr15:76352298-76497304 (+) // 99.04 // q24.2	transmembrane protein 266	TMEM266	chr15q24.2
1552401_a_at	chr21:30968359-30970015 (+) // 78.09 // q21.3	BTB and CNC homology 1, basic leucine zipper transcription factor 1 /// GRIK1 antisense RNA 2	BACH1 /// GRIK1-AS2	chr21q22.11
1552402_at	chr1:1846546-1848733 (+) // 98.84 // p36.33	calmodulin-like 6	CALML6	chr1p36.33
1552405_at	chr19:56515081-56573179 (+) // 96.76 // q13.43	NLR family, pyrin domain containing 5	NLRP5	chr19q13.43
1552408_at	chr17:8243187-8249357 (+) // 98.28 // p13.1	outer dense fiber of sperm tails 4	ODF4	chr17p13.1
1552409_a_at	chr17:8243187-8249357 (+) // 98.28 // p13.1	outer dense fiber of sperm tails 4	ODF4	chr17p13.1
1552410_at	chr2:71035778-71047732 (-) // 96.44 // p13.3	C-type lectin domain family 4, member F	CLEC4F	chr2p13.3
1552411_at	chr8:7682693-7686575 (+) // 86.08 // p23.1 /// chr8:7340025-7343909 (-) // 86.08 // p23.1	defensin, beta 106A /// defensin, beta 106B	DEFB106A /// DEFB106B	chr8p23.1
1552412_a_at	chr8:7682693-7686575 (+) // 86.08 // p23.1 /// chr8:7340025-7343909 (-) // 86.08 // p23.1	defensin, beta 106A /// defensin, beta 106B	DEFB106A /// DEFB106B	chr8p23.1
1552414_at	chr20:44236578-44259907 (-) // 98.5 // q13.12	WAP four-disulfide core domain 9	WFDC9	chr20q13.12
1552415_a_at	chr20:44236578-44259907 (-) // 98.5 // q13.12	WAP four-disulfide core domain 9	WFDC9	chr20q13.12
1552417_a_at	chr12:97301243-97346036 (+) // 97.48 // q23.1	neural precursor cell expressed, developmentally down-regulated 1	NEDD1	chr12q23.1
1552418_at	chr1:1115077-1121241 (+) // 96.68 // p36.33	tubulin tyrosine ligase-like family member 10	TTLL10	chr1p36.33
1552419_s_at	chr1:1115077-1121241 (+) // 96.68 // p36.33	tubulin tyrosine ligase-like family member 10	TTLL10	chr1p36.33
1552421_a_at	chr19:16589886-16607003 (-) // 97.54 // p13.11	calreticulin 3	CALR3	chr19p13.11
1552422_at	chr10:45493520-45496336 (-) // 31.39 // q11.21	chromosome 10 open reading frame 25	C10orf25	chr10q11.21
1552423_at	chr1:157102938-157108266 (-) // 84.14 // q23.1	ets variant 3	ETV3	chr1q21-q23
1552424_at	chr17:39994055-40004598 (+) // 98.96 // q21.2	kelch-like family member 10	KLHL10	chr17q21.2
1552425_a_at	chr17:39994055-40004598 (+) // 98.96 // q21.2	kelch-like family member 10	KLHL10	chr17q21.2
1552426_a_at	chr15:102182053-102192565 (-) // 96.41 // q26.3	TM2 domain containing 3	TM2D3	chr15q26.3
1552427_at	chr10:44101854-44113351 (+) // 91.1 // q11.21	zinc finger protein 485	ZNF485	chr10q11.21
1552430_at	chr4:176987131-177101311 (+) // 95.98 // q34.2	WD repeat domain 17	WDR17	chr4q34
1552432_at	chr17:8700427-8702667 (-) // 99.64 // p13.1	major facilitator superfamily domain containing 6-like	MFSD6L	chr17p13.1
1552436_a_at	chr10:73156690-73406537 (+) // 94.26 // q22.1	cadherin-related 23	CDH23	chr10q22.1
1552438_a_at	chr2:190584403-190611370 (+) // 99.04 // q32.2	ankyrin and armadillo repeat containing	ANKAR	chr2q32.2
1552439_s_at	chr15:66187633-66546075 (-) // 97.3 // q22.31	multiple EGF-like-domains 11	MEGF11	chr15q22.31
1552440_at	chr12:57388229-57390468 (+) // 97.08 // q13.3	G protein-coupled receptor 182	GPR182	chr12q13.3
1552445_a_at	chrX:103494721-103499614 (-) // 88.35 // q22.2	ESX homeobox 1	ESX1	chrXq22.1
1552448_a_at	chr8:11225910-11296167 (+) // 58.61 // p23.1	FAM167A antisense RNA 1	FAM167A-AS1	chr8p23.1
1552449_a_at	chr11:193079-194574 (+) // 97.29 // p15.5	secretoglobin, family 1C, member 1 /// secretoglobin, family 1C, member 2	SCGB1C1 /// SCGB1C2	chr11p15.5 /// chr17p
1552450_a_at	chr2:27498288-27504296 (+) // 89.12 // p23.3	DnaJ (Hsp40) homolog, subfamily C, member 5 gamma	DNAJC5G	chr2p23.3
1552452_at	chr19:33622997-33666701 (+) // 97.2 // q13.11	WD repeat domain 88	WDR88	chr19q13.11
1552453_a_at	chr19:33622997-33666701 (+) // 97.2 // q13.11	WD repeat domain 88	WDR88	chr19q13.11
1552455_at	chr9:79438182-79521003 (-) // 97.42 // q21.2	prune homolog 2 (Drosophila)	PRUNE2	chr9q21.2
1552456_a_at	chr19:7049349-7051746 (+) // 98.84 // p13.2 /// chr19:7056219-7058651 (-) // 98.2 // p13.2 /// chr19:7037758-7040190 (-) // 98.2 // p13.2 /// chr19:7018981-7021443 (-) // 97.05 // p13.2	methyl-CpG binding domain protein 3-like 2	MBD3L2	chr19p13.2
1552457_a_at	chr9:18474166-18684955 (+) // 98.68 // p22.2	ADAMTS like 1	ADAMTSL1	chr9p21.3
1552458_at	chr19:8953331-8953995 (+) // 99.1 // p13.2	methyl-CpG binding domain protein 3-like 1	MBD3L1	chr19p13.2
1552459_a_at	chr19:8953331-8953995 (+) // 99.1 // p13.2	methyl-CpG binding domain protein 3-like 1	MBD3L1	chr19p13.2
1552461_at	chrX:79675964-79700808 (+) // 99.18 // q21.1	family with sequence similarity 46, member D	FAM46D	chrXq21.1
1552463_at	chr18:61377427-61390633 (+) // 99.15 // q21.33	serpin peptidase inhibitor, clade B (ovalbumin), member 11 (gene/pseudogene)	SERPINB11	chr18q21.33
1552466_x_at	chr21:29911639-29912676 (+) // 30.34 // q21.3	long intergenic non-protein coding RNA 161	LINC00161	chr21q21.3
1552467_at	chr21:39578249-39580736 (+) // 99.42 // q22.13	Down syndrome critical region 10 (non-protein coding)	DSCR10	chr21q22.13
1552468_a_at	chr21:39578249-39580736 (+) // 99.42 // q22.13	Down syndrome critical region 10 (non-protein coding)	DSCR10	chr21q22.13
1552470_a_at	chr7:73150426-73153182 (-) // 86.7 // q11.23	abhydrolase domain containing 11	ABHD11	chr7q11.23
1552472_a_at	chr3:194999243-195163636 (-) // 98.73 // q29	ArfGAP with coiled-coil, ankyrin repeat and PH domains 2	ACAP2	chr3q29
1552473_at	chr19:1398451-1401552 (-) // 71.3 // p13.3	guanidinoacetate N-methyltransferase	GAMT	chr19p13.3
1552474_a_at	chr19:1398451-1401552 (-) // 71.3 // p13.3	guanidinoacetate N-methyltransferase	GAMT	chr19p13.3
1552476_s_at	chr17:43189017-43209885 (-) // 89.26 // q21.31	phospholipase C, delta 3	PLCD3	chr17q21.31
1552477_a_at	chr1:209960746-209979479 (-) // 89.68 // q32.2	interferon regulatory factor 6	IRF6	chr1q32.3-q41
1552478_a_at	chr1:209960746-209979479 (-) // 89.68 // q32.2	interferon regulatory factor 6	IRF6	chr1q32.3-q41
1552480_s_at	chr1:198608225-198662332 (+) // 83.18 // q31.3	protein tyrosine phosphatase, receptor type, C	PTPRC	chr1q31-q32
1552481_s_at	chr1:117910070-118065941 (+) // 99.64 // p12	mannosidase, alpha, class 1A, member 2	MAN1A2	chr1p13
1552482_at	chr2:204309359-204400133 (-) // 95.39 // q33.2	Ras association (RalGDS/AF-6) and pleckstrin homology domains 1	RAPH1	chr2q33
1552484_at	chr17:18218643-18226438 (+) // 99.49 // p11.2	Smith-Magenis syndrome chromosome region, candidate 8	SMCR8	chr17p11.2
1552485_at	chr15:63414026-63422025 (+) // 86.16 // q22.2	lactamase, beta	LACTB	chr15q22.1
1552486_s_at	chr15:63414026-63422025 (+) // 86.16 // q22.2	lactamase, beta	LACTB	chr15q22.1
1552487_a_at	chr15:83924628-83953468 (-) // 97.46 // q25.2	basonuclin 1	BNC1	chr15q25.2
1552489_s_at	chr2:202509599-202563420 (-) // 97.06 // q33.1	membrane protein, palmitoylated 4	MPP4	chr2q33.2
1552490_at	chr6:108616097-108844258 (+) // 99.25 // q21	lactation elevated 1	LACE1	chr6q22.1
1552491_at	chr10:1064853-1070686 (-) // 93.9 // p15.3	isopentenyl-diphosphate delta isomerase 2	IDI2	chr10p15.3
1552493_s_at	chr8:143954653-143961236 (-) // 99.08 // q24.3	cytochrome P450, family 11, subfamily B, polypeptide 1	CYP11B1	chr8q21
1552494_at	chr6:42018263-42055200 (+) // 88.37 // p21.1	TATA box binding protein associated factor 8	TAF8	chr6p21.1
1552496_a_at	chr7:51084978-51103652 (-) // 92.11 // p12.1	cordon-bleu WH2 repeat protein	COBL	chr7p12.1
1552497_a_at	chr1:160455620-160493042 (-) // 51.96 // q23.2	SLAM family member 6	SLAMF6	chr1q23.2
1552498_at	chr1:33938241-33961992 (+) // 93.3 // p35.1	zinc finger and SCAN domain containing 20	ZSCAN20	chr1p34.3
1552499_a_at	chr1:33938241-33961992 (+) // 93.3 // p35.1	zinc finger and SCAN domain containing 20	ZSCAN20	chr1p34.3
1552501_a_at	chr2:219125751-219128582 (+) // 91.71 // q35	G protein-coupled bile acid receptor 1	GPBAR1	chr2q35
1552502_s_at	chr1:39351840-39392270 (-) // 62.18 // p34.3	rhomboid, veinlet-like 2 (Drosophila)	RHBDL2	chr1p34.3
1552503_at	chr4:79176420-79240807 (+) // 96.4 // q21.21	Fraser extracellular matrix complex subunit 1	FRAS1	chr4q21.21
1552504_a_at	chr19:55795533-55823960 (+) // 96.47 // q13.42	BR serine/threonine kinase 1	BRSK1	chr19q13.4
1552506_at	chr9:126136079-126141032 (+) // 94.78 // q33.3	crumbs family member 2	CRB2	chr9q33.3
1552507_at	chr2:223916919-223919608 (+) // 91.69 // q36.1	potassium channel, voltage gated subfamily E regulatory beta subunit 4	KCNE4	chr2q36.1
1552508_at	chr2:223916919-223919608 (+) // 91.69 // q36.1	potassium channel, voltage gated subfamily E regulatory beta subunit 4	KCNE4	chr2q36.1
1552509_a_at	chr17:41924546-41940871 (+) // 71.71 // q21.31	CD300 molecule-like family member g	CD300LG	chr17q21.31
1552510_at	chr9:140125384-140131006 (+) // 99.07 // q34.3	solute carrier family 34 (type II sodium/phosphate cotransporter), member 3	SLC34A3	chr9q34
1552511_a_at	chr8:68334339-68658620 (-) // 98.48 // q13.2	carboxypeptidase A6	CPA6	chr8q13.2
1552514_at	chr22:42394791-42424475 (+) // 60.87 // q13.2	WBP2 N-terminal like	WBP2NL	chr22q13.2
1552515_at	chr1:114471995-114514680 (+) // 98.95 // p13.2	homeodomain interacting protein kinase 1	HIPK1	chr1p13.2
1552516_a_at	chr1:114471995-114514680 (+) // 98.95 // p13.2	homeodomain interacting protein kinase 1	HIPK1	chr1p13.2
1552518_s_at	chr8:121457664-121535875 (+) // 96.69 // q24.12	MDM2 binding protein	MTBP	chr8q24.12
1552519_at	chr2:158388825-158485517 (-) // 96.14 // q24.1	activin A receptor type IC	ACVR1C	chr2q24.1
1552520_at	chr8:109795345-109799844 (-) // 97.66 // q23.1	transmembrane protein 74	TMEM74	chr8q23.1
1552521_a_at	chr8:109795345-109799844 (-) // 97.66 // q23.1	transmembrane protein 74	TMEM74	chr8q23.1
1552522_at	chr4:153690507-153701292 (-) // 98.51 // q31.3	tigger transposable element derived 4	TIGD4	chr4q31.3
1552523_a_at	chr4:153690507-153701292 (-) // 98.51 // q31.3	tigger transposable element derived 4	TIGD4	chr4q31.3
1552524_at	chr11:3659735-3663511 (-) // 96.62 // p15.4	ADP-ribosyltransferase 5	ART5	chr11p15.4
1552526_at	chr12:100041530-100043824 (+) // 98.73 // q23.1	family with sequence similarity 71, member C	FAM71C	chr12q23.1
1552528_at	chr21:46352726-46354888 (-) // 91.31 // q22.3	long intergenic non-protein coding RNA 1547	LINC01547	chr21q22.3
1552531_a_at	chr19:56296769-56329603 (-) // 97.03 // q13.42	NLR family, pyrin domain containing 11	NLRP11	chr19q13.43
1552532_a_at	chr2:10862955-10925228 (+) // 99.04 // p25.1	ATPase, H+ transporting, lysosomal 42kDa, V1 subunit C2	ATP6V1C2	---
1552535_at	chr1:43198760-43205925 (-) // 84.6 // p34.2	claudin 19	CLDN19	chr1p34.2
1552536_at	chr10:114206756-114497532 (+) // 65.62 // q25.2	vesicle transport through interaction with t-SNAREs 1A	VTI1A	chr10q25.2
1552538_a_at	chr6:39303930-39399109 (-) // 94.59 // p21.2	kinesin family member 6	KIF6	chr6p21.2
1552540_s_at	chr12:113633250-113658880 (-) // 91.2 // q24.13	IQ motif containing D	IQCD	chr12q24.13
1552541_at	chr6:159459944-159466184 (-) // 97.84 // q25.3	T-cell activation RhoGTPase activating protein	TAGAP	chr6q25.3
1552542_s_at	chr6:159459944-159466184 (-) // 97.84 // q25.3	T-cell activation RhoGTPase activating protein	TAGAP	chr6q25.3
1552543_a_at	chr14:81736908-81864927 (-) // 100.0 // q31.1	stonin 2	STON2	chr14q31.1
1552544_at	chr14:94953610-94984181 (-) // 92.72 // q32.13	serpin peptidase inhibitor, clade A (alpha-1 antiproteinase, antitrypsin), member 12	SERPINA12	chr14q32.13
1552546_a_at	chr8:38244019-38266061 (+) // 96.81 // p11.23	leucine zipper-EF-hand containing transmembrane protein 2	LETM2	chr8p11.23
1552548_at	chr1:55464616-55474465 (+) // 94.85 // p32.3	barttin CLCNK-type chloride channel accessory beta subunit	BSND	chr1p32.1
1552549_a_at	chr1:55464616-55474465 (+) // 94.85 // p32.3	barttin CLCNK-type chloride channel accessory beta subunit	BSND	chr1p32.1
1552552_s_at	chr12:7882040-7900074 (-) // 68.92 // p13.31	C-type lectin domain family 4, member C	CLEC4C	chr12p13.2-p12.3
1552553_a_at	chr2:32449522-32490801 (-) // 98.88 // p22.3	NLR family, CARD domain containing 4	NLRC4	chr2p22.3
1552554_a_at	chr2:32449522-32490801 (-) // 98.88 // p22.3	NLR family, CARD domain containing 4	NLRC4	chr2p22.3
1552555_at	chr16:31150246-31161387 (-) // 99.54 // p11.2	protease, serine 36	PRSS36	chr16p11.2
1552557_a_at	chrX:74592060-74742875 (-) // 99.44 // q13.3	zinc finger, DHHC-type containing 15	ZDHHC15	chrXq13.3
1552558_a_at	chr17:17685026-17714763 (+) // 96.13 // p11.2	retinoic acid induced 1	RAI1	chr17p11.2
1552559_a_at	chr2:202671191-202758770 (+) // 99.27 // q33.1	cyclin-dependent kinase 15	CDK15	chr2q33.2
1552562_at	chr19:37959981-37976242 (+) // 93.46 // q13.12	zinc finger protein 570	ZNF570	chr19q13.12
1552563_a_at	chr8:10994416-10996117 (-) // 99.42 // p23.1	---	---	---
1552564_at	chr10:92911767-92912836 (-) // 97.63 // q23.32	nudix hydrolase 9 pseudogene 1	NUDT9P1	chr10q23.32
1552566_at	chr10:124030820-124097676 (+) // 99.95 // q26.13	BTB (POZ) domain containing 16	BTBD16	chr10q26.13
1552568_at	chr3:46539484-46542439 (+) // 92.71 // p21.31	receptor (chemosensory) transporter protein 3	RTP3	chr3p21.3
1552569_a_at	chr3:46539484-46542439 (+) // 92.71 // p21.31	receptor (chemosensory) transporter protein 3	RTP3	chr3p21.3
1552570_at	chr21:45917695-46131495 (-) // 89.09 // q22.3	thrombospondin-type laminin G domain and EAR repeats	TSPEAR	chr21q22.3
1552572_a_at	chr14:37688755-38016337 (+) // 90.36 // q13.3	mirror-image polydactyly 1	MIPOL1	chr14q13.3
1552573_s_at	chr14:37688755-38016337 (+) // 90.36 // q13.3	mirror-image polydactyly 1	MIPOL1	chr14q13.3
1552575_a_at	chr6:49518387-49522870 (+) // 75.6 // p12.3	chromosome 6 open reading frame 141	C6orf141	chr6p12.3
1552576_at	chr2:73872045-73912692 (+) // 74.53 // p13.1	Alstrom syndrome 1 pseudogene	ALMS1P	chr2p13.1
1552578_a_at	chr2:171034654-171510983 (+) // 95.18 // q31.1	myosin IIIB	MYO3B	chr2q31.1-q31.2
1552579_a_at	chr14:70924216-70926622 (+) // 99.46 // q24.2 /// chr14:70711970-70714377 (-) // 96.89 // q24.2	ADAM metallopeptidase domain 21	ADAM21	chr14q24.1
1552580_at	chr4:189012426-189026408 (-) // 99.24 // q35.2	tripartite motif family like 2	TRIML2	chr4q35.2
1552582_at	chr21:15646119-15663704 (+) // 98.06 // q11.2	ATP binding cassette subfamily C member 13, pseudogene	ABCC13	chr21q11.2
1552583_s_at	chr21:15646119-15663704 (+) // 98.06 // q11.2	ATP binding cassette subfamily C member 13, pseudogene	ABCC13	chr21q11.2
1552584_at	chr19:17924007-18197702 (-) // 57.4 // p13.11	interleukin 12 receptor, beta 1	IL12RB1	chr19p13.1
1552585_s_at	chr2:48844947-48960284 (+) // 87.74 // p16.3	general transcription factor IIA 1-like	GTF2A1L	chr2p16.3
1552586_at	chr17:3416485-3461289 (-) // 98.96 // p13.2	transient receptor potential cation channel, subfamily V, member 3	TRPV3	chr17p13.2
1552587_at	chr8:87878672-88395086 (+) // 91.94 // q21.3	cyclic nucleotide binding domain containing 1	CNBD1	chr8q21.3
1552588_a_at	chr8:87878672-88395086 (+) // 91.94 // q21.3	cyclic nucleotide binding domain containing 1	CNBD1	chr8q21.3
1552590_a_at	chr16:48116883-48180681 (-) // 99.35 // q12.1	ATP binding cassette subfamily C member 12	ABCC12	chr16q12.1
1552592_at	chr10:127455028-127464390 (-) // 94.58 // q26.13	matrix metallopeptidase 21	MMP21	chr10q26.13
1552594_at	chr19:55888202-55889612 (+) // 82.08 // q13.42	transmembrane protein 190	TMEM190	chr19q13.42
1552596_at	chr17:34071765-34079897 (-) // 98.75 // q12	growth arrest-specific 2 like 2	GAS2L2	chr17q12
1552598_at	chr16:84269013-84273356 (-) // 75.88 // q24.1	potassium channel, voltage gated modifier subfamily G, member 4	KCNG4	chr16q24.1
1552599_at	chr6:36358330-36368311 (-) // 96.44 // p21.31	peroxisomal, testis specific 1	PXT1	chr6p21.31
1552602_at	chr17:64873450-64881357 (+) // 100.0 // q24.2	calcium channel, voltage-dependent, gamma subunit 5	CACNG5	chr17q24
1552604_at	chr21:23484089-23487433 (+) // 44.97 // q21.1	long intergenic non-protein coding RNA 308	LINC00308	chr21q21.1
1552605_s_at	chr21:23484089-23487433 (+) // 44.97 // q21.1	long intergenic non-protein coding RNA 308	LINC00308	chr21q21.1
1552607_at	chrX:153799478-153800186 (+) // 35.41 // q28 /// chrX:153860740-153861448 (-) // 35.41 // q28	family with sequence similarity 223, member A (non-protein coding) /// family with sequence similarity 223, member B (non-protein coding)	FAM223A /// FAM223B	chrXq28
1552608_at	chr20:44277202-44295809 (-) // 85.34 // q13.12	WAP four-disulfide core domain 11	WFDC11	chr20q13.12
1552609_s_at	chr19:39759208-39760653 (+) // 98.34 // q13.2 /// chr19:39734271-39735717 (-) // 100.0 // q13.2	interferon, lambda 2 /// interferon, lambda 3	IFNL2 /// IFNL3	chr19q13.13
1552610_a_at	chr1:65299934-65432213 (-) // 98.59 // p31.3	Janus kinase 1	JAK1	chr1p32.3-p31.3
1552611_a_at	chr1:65299934-65432213 (-) // 98.59 // p31.3	Janus kinase 1	JAK1	chr1p32.3-p31.3
1552612_at	chr5:130599682-130728239 (+) // 98.6 // q23.3	CDC42 small effector 2	CDC42SE2	chr5q31.1
1552613_s_at	chr5:130599682-130728239 (+) // 98.6 // q23.3	CDC42 small effector 2	CDC42SE2	chr5q31.1
1552615_at	chr12:109577210-109704167 (+) // 97.89 // q24.11	acetyl-CoA carboxylase beta	ACACB	chr12q24.11
1552616_a_at	chr12:109577210-109704167 (+) // 97.89 // q24.11	acetyl-CoA carboxylase beta	ACACB	chr12q24.11
1552617_a_at	chr1:175916328-176176621 (-) // 97.27 // q25.1	ring finger and WD repeat domain 2, E3 ubiquitin protein ligase	RFWD2	chr1q25.1-q25.2
1552618_at	chr1:180945103-180992046 (-) // 98.59 // q25.3	syntaxin 6	STX6	chr1q25.3
1552619_a_at	chr7:36429429-36492725 (+) // 99.2 // p14.2	anillin actin binding protein	ANLN	chr7p15-p14
1552620_at	chr1:152944346-152945050 (+) // 87.47 // q21.3	small proline-rich protein 4	SPRR4	chr1q21.3
1552621_at	chr7:44052564-44058763 (-) // 45.02 // p13 /// chr7:102206816-102213019 (-) // 45.86 // q22.1	polymerase (RNA) II (DNA directed) polypeptide J2 /// polymerase (RNA) II (DNA directed) polypeptide J3	POLR2J2 /// POLR2J3	chr7q22.1
1552622_s_at	chr7:44052564-44058763 (-) // 45.02 // p13 /// chr7:102206816-102213019 (-) // 45.86 // q22.1	uncharacterized LOC105379744 /// PMS1 homolog 2, mismatch repair system component pseudogene /// PMS1 homolog 2, mismatch repair system component pseudogene 5 /// polymerase (RNA) II (DNA directed) polypeptide J2 /// polymerase (RNA) II (DNA directed) polypeptide J3	LOC105379744 /// LOC441259 /// PMS2P5 /// POLR2J2 /// POLR2J3	chr7q11.23 /// chr7q22.1
1552623_at	chr19:16254474-16269351 (+) // 72.7 // p13.12	hematopoietic SH2 domain containing	HSH2D	chr19p13.12
1552625_a_at	chr3:3168621-3192525 (+) // 96.5 // p26.2	tRNA nucleotidyl transferase, CCA-adding, 1	TRNT1	chr3p25.1
1552626_a_at	chr2:135213560-135476566 (-) // 94.96 // q21.3	transmembrane protein 163	TMEM163	chr2q21.3
1552627_a_at	chr14:32545978-32624744 (+) // 98.04 // q12	Rho GTPase activating protein 5	ARHGAP5	chr14q12
1552628_a_at	chr7:35672692-35734642 (-) // 85.58 // p14.2	HERPUD family member 2	HERPUD2	chr7p14.2
1552629_a_at	chr17:74712409-74722557 (-) // 99.93 // q25.1	jumonji domain containing 6	JMJD6	chr17q25
1552630_a_at	chr16:30709529-30751054 (+) // 96.04 // p11.2	Snf2-related CREBBP activator protein	SRCAP	chr16p11.2
1552631_a_at	chr1:27681676-27692834 (-) // 98.97 // p36.11	mitogen-activated protein kinase kinase kinase 6	MAP3K6	chr1p36.11
1552632_a_at	chr17:66287635-66418786 (+) // 79.05 // q24.2	arylsulfatase G	ARSG	chr17q24.2
1552633_at	chr19:19779604-20402358 (+) // 68.46 // p13.11	zinc finger protein 101	ZNF101	chr19p13.11
1552634_a_at	chr19:19779604-20402358 (+) // 68.46 // p13.11	zinc finger protein 101	ZNF101	chr19p13.11
1552637_at	chr12:112856535-112924727 (+) // 97.83 // q24.13	protein tyrosine phosphatase, non-receptor type 11	PTPN11	chr12q24
1552639_at	chr22:50986461-50988541 (+) // 96.49 // q13.33	kelch domain containing 7B	KLHDC7B	chr22q13.33
1552641_s_at	chr1:1407198-1444698 (+) // 84.67 // p36.33	ATPase family, AAA domain containing 3A /// ATPase family, AAA domain containing 3B	ATAD3A /// ATAD3B	chr1p36.33
1552643_at	chr19:20827992-20844402 (-) // 71.74 // p12	zinc finger protein 626	ZNF626	chr19p12
1552644_a_at	chr3:169814657-169899516 (-) // 99.25 // q26.2	polyhomeotic homolog 3 (Drosophila)	PHC3	chr3q26.2
1552646_at	chr9:34653910-34660886 (+) // 98.59 // p13.3	interleukin 11 receptor, alpha	IL11RA	chr9p13
1552648_a_at	chr8:22968801-23082639 (-) // 84.21 // p21.3	tumor necrosis factor receptor superfamily, member 10a	TNFRSF10A	chr8p21
1552649_a_at	chr17:33338366-33416294 (-) // 99.95 // q12	RAD51L3-RFFL readthrough /// ring finger and FYVE-like domain containing E3 ubiquitin protein ligase	RAD51L3-RFFL /// RFFL	chr17q /// chr17q12
1552651_a_at	chr17:33338366-33416294 (-) // 99.95 // q12	RAD51L3-RFFL readthrough /// ring finger and FYVE-like domain containing E3 ubiquitin protein ligase	RAD51L3-RFFL /// RFFL	chr17q /// chr17q12
1552652_at	chr22:26847445-26879820 (-) // 98.58 // q12.1	Hermansky-Pudlak syndrome 4	HPS4	chr22cen-q12.3
1552656_s_at	chr1:162467620-162492360 (+) // 98.48 // q23.3	U2AF homology motif (UHM) kinase 1	UHMK1	chr1q23.3
1552657_a_at	chr18:9885765-9888155 (+) // 92.49 // p11.22	thioredoxin domain containing 2 (spermatozoa)	TXNDC2	---
1552658_a_at	chr12:78224684-78605940 (+) // 98.2 // q21.2	neuron navigator 3	NAV3	chr12q21.2
1552660_a_at	chr5:31532401-31554286 (+) // 86.99 // p13.3	chromosome 5 open reading frame 22	C5orf22	chr5p13.3
1552661_at	chr5:140797260-140799996 (+) // 98.47 // q31.3	protocadherin gamma subfamily B, 7	PCDHGB7	chr5q31
1552662_a_at	chr5:140797260-140799996 (+) // 98.47 // q31.3	protocadherin gamma subfamily B, 7	PCDHGB7	chr5q31
1552663_a_at	chr12:1100415-1600733 (+) // 95.55 // p13.33	ELKS/RAB6-interacting/CAST family member 1	ERC1	chr12p13.3
1552664_at	chr17:17115528-17140490 (-) // 87.91 // p11.2	folliculin	FLCN	chr17p11.2
1552665_at	chr10:65224988-65226320 (+) // 94.78 // q21.3	JMJD1C antisense RNA 1	JMJD1C-AS1	chr10q21.3
1552666_a_at	chr1:70225857-70588146 (+) // 99.1 // p31.1	leucine rich repeat containing 7	LRRC7	chr1p31.1
1552667_a_at	chr9:130501024-130533717 (-) // 97.51 // q34.11	SH2 domain containing 3C	SH2D3C	chr9q34.11
1552669_at	chr8:8995056-9008206 (-) // 85.21 // p23.1	protein phosphatase 1, regulatory subunit 3B	PPP1R3B	chr8p23.1
1552670_a_at	chr8:8995056-9008206 (-) // 85.21 // p23.1	protein phosphatase 1, regulatory subunit 3B	PPP1R3B	chr8p23.1
1552671_a_at	chrX:46466090-46618472 (-) // 98.2 // p11.23	solute carrier family 9, subfamily A (NHE7, cation proton antiporter 7), member 7	SLC9A7	chrXp11.3|Xp11.3
1552672_a_at	chr1:117119841-117209053 (-) // 96.78 // p13.1	immunoglobulin superfamily, member 3	IGSF3	chr1p13
1552673_at	chr6:117198374-117253306 (+) // 98.34 // q22.1	regulatory factor X, 6	RFX6	chr6q22.1
1552674_at	chr2:189598464-189654831 (-) // 57.53 // q32.2	disrupted in renal carcinoma 1	DIRC1	chr2q33
1552675_at	chr22:41255552-41258130 (-) // 79.14 // q13.2	DnaJ (Hsp40) homolog, subfamily B, member 7	DNAJB7	chr22q13.2
1552676_at	chr10:5406971-5416169 (+) // 99.58 // p15.1	urocortin 3	UCN3	chr10p15.1
1552677_a_at	chr21:47878901-47988738 (+) // 95.02 // q22.3	disco-interacting protein 2 homolog A	DIP2A	chr21q22.3
1552678_a_at	chr11:113669577-113746250 (-) // 98.96 // q23.2	ubiquitin specific peptidase 28	USP28	chr11q23
1552680_a_at	chr15:40886446-40954400 (+) // 98.37 // q15.1	cancer susceptibility candidate 5	CASC5	chr15q14
1552682_a_at	chr15:40886446-40954400 (+) // 98.37 // q15.1	cancer susceptibility candidate 5	CASC5	chr15q14
1552684_a_at	chr15:72410664-72432966 (+) // 99.75 // q23	SUMO/sentrin peptidase family member, NEDD8 specific	SENP8	chr15q23
1552685_a_at	chr2:10091822-10141119 (+) // 99.61 // p25.1	grainyhead-like transcription factor 1	GRHL1	chr2p25.1
1552686_at	chr20:34556528-34618622 (+) // 98.62 // q11.23	cyclic nucleotide binding domain containing 2	CNBD2	chr20q11.23
1552687_a_at	chr20:34556528-34618622 (+) // 98.62 // q11.23	cyclic nucleotide binding domain containing 2	CNBD2	chr20q11.23
1552689_at	chr16:2227181-2246523 (-) // 96.73 // p13.3	CASK interacting protein 1	CASKIN1	chr16p13.3
1552690_a_at	chr12:1902006-2028002 (-) // 99.02 // p13.33	calcium channel, voltage-dependent, alpha 2/delta subunit 4	CACNA2D4	chr12p13.33
1552691_at	chr13:50202623-50207731 (+) // 66.55 // q14.2	ADP-ribosylation factor like GTPase 11	ARL11	chr13q14.2
1552693_at	chr13:50202623-50207731 (+) // 66.55 // q14.2	ADP-ribosylation factor like GTPase 11	ARL11	chr13q14.2
1552694_at	chr12:40152474-40499661 (-) // 93.53 // q12	solute carrier family 2 (facilitated glucose transporter), member 13	SLC2A13	chr12q12
1552695_a_at	chr12:40152474-40499661 (-) // 93.53 // q12	solute carrier family 2 (facilitated glucose transporter), member 13	SLC2A13	chr12q12
1552696_at	chr15:23048315-23086436 (-) // 89.16 // q11.2	non imprinted in Prader-Willi/Angelman syndrome 1	NIPA1	chr15q11.2
1552698_at	chr22:21362522-21368576 (-) // 75.83 // q11.21	tubulin, alpha 3f, pseudogene	TUBA3FP	chr22q11.21
1552701_a_at	chr11:104912121-104915386 (-) // 94.36 // q22.3	caspase recruitment domain family, member 16	CARD16	chr11q22
1552703_s_at	chr11:104912121-104915386 (-) // 94.36 // q22.3	caspase recruitment domain family, member 16 /// caspase 1	CARD16 /// CASP1	chr11q22 /// chr11q23
1552705_at	chr2:183942943-183964720 (+) // 77.15 // q32.1	dual specificity phosphatase 19	DUSP19	chr2q32.1
1552708_a_at	chr2:183942943-183964720 (+) // 77.15 // q32.1	dual specificity phosphatase 19	DUSP19	chr2q32.1
1552711_a_at	chr17:7760912-7763792 (+) // 74.37 // p13.1	cytochrome b5 domain containing 1	CYB5D1	chr17p13.1
1552712_a_at	chr1:183220647-183274009 (-) // 91.18 // q25.3	nicotinamide nucleotide adenylyltransferase 2	NMNAT2	chr1q25
1552713_a_at	chr17:42327039-42345502 (-) // 93.14 // q21.31	solute carrier family 4 (anion exchanger), member 1 (Diego blood group)	SLC4A1	chr17q21.31
1552714_at	chr2:101965224-102004094 (-) // 89.59 // q11.2	cellular repressor of E1A-stimulated genes 2	CREG2	chr2q11.2
1552715_a_at	chr4:159442899-159573207 (+) // 95.77 // q32.1	relaxin/insulin-like family peptide receptor 1	RXFP1	chr4q32.1
1552716_at	chr5:35617945-35670388 (+) // 99.71 // p13.2	sperm flagellar 2	SPEF2	chr5p13.2
1552717_s_at	chr4:119437496-119475359 (+) // 89.97 // q26 /// chr1:243289646-243326612 (-) // 88.88 // q43	centrosomal protein 170kDa /// centrosomal protein 170kDa pseudogene 1	CEP170 /// CEP170P1	chr1q44 /// chr4q26
1552718_at	chr20:18568607-18612925 (+) // 53.84 // p11.23	D-tyrosyl-tRNA deacylase 1	DTD1	chr20p11.23
1552719_at	chr15:44580890-44630516 (+) // 72.65 // q15.3	cancer susceptibility candidate 4	CASC4	chr15q15.3
1552721_a_at	chr5:141973122-142065628 (-) // 91.74 // q31.3	fibroblast growth factor 1 (acidic)	FGF1	chr5q31
1552722_at	chr3:35722428-35726283 (+) // 94.39 // p22.3	cAMP-regulated phosphoprotein 21kDa	ARPP21	chr3p22.3
1552724_at	chrX:119243010-119249847 (-) // 98.09 // q24	Rhox homeobox family, member 1	RHOXF1	chrXq24
1552725_s_at	chr15:100511637-100882127 (-) // 90.07 // q26.3	ADAM metallopeptidase with thrombospondin type 1 motif 17	ADAMTS17	chr15q24
1552726_at	chr15:100511637-100882127 (-) // 90.07 // q26.3	ADAM metallopeptidase with thrombospondin type 1 motif 17	ADAMTS17	chr15q24
1552727_s_at	chr15:100511637-100882127 (-) // 90.07 // q26.3	ADAM metallopeptidase with thrombospondin type 1 motif 17	ADAMTS17	chr15q24
1552729_at	chr9:139619685-139622636 (-) // 82.04 // q34.3	small nucleolar RNA host gene 7	SNHG7	chr9q34.3
1552730_at	chr12:49482847-49488602 (-) // 97.21 // q13.12	desert hedgehog	DHH	chr12q13.1
1552731_at	chr8:107771711-107782472 (-) // 92.42 // q23.1	actin binding Rho activating protein	ABRA	chr8q23.1
1552732_at	chr8:107771711-107782472 (-) // 92.42 // q23.1	actin binding Rho activating protein	ABRA	chr8q23.1
1552733_at	chr14:50159862-50219862 (+) // 93.93 // q21.3	kelch domain containing 1	KLHDC1	chr14q21.3
1552734_at	chr5:38980981-39074915 (-) // 82.59 // p13.1	RPTOR independent companion of MTOR, complex 2	RICTOR	chr5p13.1
1552735_at	chr5:140734606-140739422 (+) // 87.82 // q31.3	protocadherin gamma subfamily A, 4	PCDHGA4	chr5q31
1552736_a_at	chr18:70414786-70535184 (-) // 93.18 // q22.3	neuropilin (NRP) and tolloid (TLL)-like 1	NETO1	chr18q22.2
1552737_s_at	chr16:69820895-69974586 (+) // 96.35 // q22.1	WW domain containing E3 ubiquitin protein ligase 2	WWP2	chr16q22.1
1552738_a_at	chr1:113084426-113161949 (-) // 97.26 // p13.2	suppression of tumorigenicity 7 like	ST7L	chr1p13.2
1552739_s_at	chr1:113084426-113161949 (-) // 97.26 // p13.2	suppression of tumorigenicity 7 like	ST7L	chr1p13.2
1552740_at	chr2:99758184-99767926 (+) // 77.36 // q11.2	chromosome 2 open reading frame 15	C2orf15	chr2q11.2
1552742_at	chr3:19190006-19577135 (+) // 98.3 // p24.3	potassium channel, voltage gated eag related subfamily H, member 8	KCNH8	chr3p24.3
1552743_at	chr13:113655637-113744494 (+) // 98.51 // q34	MCF.2 cell line derived transforming sequence like	MCF2L	chr13q34
1552745_at	chr5:101707649-101834720 (-) // 98.32 // q21.1	solute carrier organic anion transporter family, member 6A1	SLCO6A1	chr5q21.1
1552747_a_at	chr3:20021453-20053822 (-) // 81.6 // p24.3	protein phosphatase 2C-like domain containing 1	PP2D1	chr3p24.3
1552749_a_at	chr19:45843997-45850598 (+) // 74.35 // q13.32	kinesin light chain 3	KLC3	chr19q13
1552750_at	chr19:16272180-16284286 (-) // 97.92 // p13.12	calcium and integrin binding family member 3	CIB3	chr19p13.12
1552751_a_at	chr19:16272180-16284286 (-) // 97.92 // p13.12	calcium and integrin binding family member 3	CIB3	chr19p13.12
1552752_a_at	chr3:85008131-86117951 (+) // 96.16 // p12.1	cell adhesion molecule 2	CADM2	chr3p12.1
1552754_a_at	chr3:85008131-86117951 (+) // 96.16 // p12.1	cell adhesion molecule 2	CADM2	chr3p12.1
1552755_at	chr9:212823-216526 (-) // 76.47 // p24.3	chromosome 9 open reading frame 66	C9orf66	chr9p24.3
1552757_s_at	chr9:212823-216526 (-) // 76.47 // p24.3	chromosome 9 open reading frame 66	C9orf66	chr9p24.3
1552758_at	chr7:18535368-19036398 (+) // 96.51 // p21.1	histone deacetylase 9	HDAC9	chr7p21.1
1552760_at	chr7:18535368-19036398 (+) // 96.51 // p21.1	histone deacetylase 9	HDAC9	chr7p21.1
1552761_at	chr17:6944948-6947230 (-) // 99.28 // p13.1	solute carrier family 16, member 11	SLC16A11	chr17p13.1
1552763_at	chr8:94767154-94831458 (+) // 95.33 // q22.1	transmembrane protein 67	TMEM67	chr8q22.1
1552765_x_at	chr8:94767154-94831458 (+) // 95.33 // q22.1	transmembrane protein 67	TMEM67	chr8q22.1
1552766_at	chrX:131760043-132092021 (-) // 93.59 // q26.2	heparan sulfate 6-O-sulfotransferase 2	HS6ST2	chrXq26.2
1552767_a_at	chrX:131760043-132092021 (-) // 93.59 // q26.2	heparan sulfate 6-O-sulfotransferase 2	HS6ST2	chrXq26.2
1552768_at	chr17:3768452-3789027 (-) // 92.71 // p13.2	calcium/calmodulin-dependent protein kinase kinase 1, alpha	CAMKK1	chr17p13.2
1552769_at	chr19:12255710-12267530 (-) // 91.41 // p13.2	zinc finger protein 625	ZNF625	chr19p13.2
1552770_s_at	chr19:12428305-12444502 (-) // 79.53 // p13.2	zinc finger protein 563	ZNF563	chr19p13.2
1552771_a_at	chr1:226438544-226497434 (-) // 72.66 // q42.12	lin-9 DREAM MuvB core complex component	LIN9	chr1q42.12
1552772_at	chr12:8666135-8674958 (+) // 96.55 // p13.31	C-type lectin domain family 4, member D	CLEC4D	chr12p13.31
1552773_at	chr12:8666135-8674958 (+) // 96.55 // p13.31	C-type lectin domain family 4, member D	CLEC4D	chr12p13.31
1552774_a_at	chr6:46620929-46644191 (+) // 99.9 // p12.3	solute carrier family 25, member 27	SLC25A27	chr6p12.3
1552775_at	chr6:117113247-117150198 (-) // 99.79 // q22.1	G protein-coupled receptor, class C, group 6, member A	GPRC6A	chr6q22.1
1552777_a_at	chr6:150209600-150219238 (-) // 84.76 // q25.1	retinoic acid early transcript 1E	RAET1E	chr6q25.1
1552779_a_at	chr1:75670159-76076769 (-) // 89.2 // p31.1	solute carrier family 44, member 5	SLC44A5	chr1p31.1
1552782_at	chr1:75670159-76076769 (-) // 89.2 // p31.1	solute carrier family 44, member 5	SLC44A5	chr1p31.1
1552783_at	chr19:58418240-58427959 (-) // 82.68 // q13.43	zinc finger protein 417	ZNF417	chr19q13.43
1552785_at	chr19:38158651-38183205 (-) // 98.32 // q13.12	zinc finger protein 781	ZNF781	chr19q13.12
1552787_at	chr12:66696345-66731979 (+) // 99.88 // q14.3	helicase (DNA) B	HELB	chr12q14.3|12q
1552788_a_at	chr12:66696345-66731979 (+) // 99.88 // q14.3	helicase (DNA) B	HELB	chr12q14.3|12q
1552789_at	chr3:169714257-169716160 (+) // 56.28 // q26.2	SEC62 homolog, preprotein translocation factor	SEC62	chr3q26.2
1552790_a_at	chr3:169714257-169716160 (+) // 56.28 // q26.2	SEC62 homolog, preprotein translocation factor	SEC62	chr3q26.2
1552791_a_at	chr6:123539015-123957942 (-) // 95.7 // q22.31	triadin	TRDN	chr6q22.31
1552792_at	chr14:55509543-55512303 (+) // 97.4 // q22.3	suppressor of cytokine signaling 4	SOCS4	chr14q22.1
1552793_at	chr8:144120678-144135720 (+) // 38.78 // q24.3	chromosome 8 open reading frame 31	C8orf31	chr8q24.3
1552794_a_at	chr19:57874890-57890225 (+) // 89.91 // q13.43	zinc finger protein 547	ZNF547	chr19q13.43
1552796_a_at	chr6:100836749-100911551 (-) // 96.51 // q16.3	single-minded family bHLH transcription factor 1	SIM1	chr6q16.3
1552797_s_at	chr2:95940200-95957054 (+) // 88.64 // q11.1	prominin 2	PROM2	chr2q11.1
1552798_a_at	chr9:120466583-120477220 (+) // 93.12 // q33.1	toll-like receptor 4	TLR4	chr9q33.1
1552799_at	chr8:143293440-143484597 (-) // 99.09 // q24.3	t-SNARE domain containing 1	TSNARE1	chr8q24.3
1552800_at	chr7:73151990-73153182 (-) // 85.3 // q11.23	abhydrolase domain containing 11	ABHD11	chr7q11.23
1552801_at	chr2:30964241-31030292 (-) // 94.81 // p23.1	calpain 13	CAPN13	chr2p22-p21
1552803_a_at	chr1:26210671-26219098 (-) // 62.72 // p36.11	stathmin 1	STMN1	chr1p36.11
1552804_a_at	chr11:126153001-126163130 (+) // 91.54 // q24.2	toll-interleukin 1 receptor (TIR) domain containing adaptor protein	TIRAP	chr11q24.2
1552806_a_at	chr19:51913703-51920952 (-) // 76.69 // q13.41	sialic acid binding Ig-like lectin 10	SIGLEC10	chr19q13.3
1552807_a_at	chr19:51913703-51920952 (-) // 76.69 // q13.41	sialic acid binding Ig-like lectin 10	SIGLEC10	chr19q13.3
1552808_at	chr9:18474165-18681473 (+) // 96.7 // p22.2	ADAMTS like 1	ADAMTSL1	chr9p21.3
1552809_at	chr12:106994949-107127286 (+) // 88.17 // q23.3	regulatory factor X, 4 (influences HLA class II expression)	RFX4	chr12q24
1552811_at	chr16:680931-684116 (+) // 100.0 // p13.3	WAP, follistatin/kazal, immunoglobulin, kunitz and netrin domain containing 1	WFIKKN1	chr16p13.3
1552812_a_at	chr12:48439104-48491908 (-) // 99.79 // q13.11	SUMO1/sentrin specific peptidase 1	SENP1	chr12q13.1
1552813_at	chr7:130417391-130418860 (-) // 96.56 // q32.3	Kruppel-like factor 14	KLF14	chr7q32.3
1552814_a_at	chr7:130417391-130418860 (-) // 96.56 // q32.3	Kruppel-like factor 14	KLF14	chr7q32.3
1552816_at	chr9:91149599-91190621 (+) // 51.35 // q22.1	nucleoredoxin-like 2	NXNL2	chr9q22.1
1552818_a_at	chrX:135570124-135574598 (+) // 99.86 // q26.3	bombesin-like receptor 3	BRS3	chrXq26.3
1552819_at	chr21:46713965-46714690 (-) // 61.34 // q22.3	long intergenic non-protein coding RNA 205	LINC00205	chr21q22.3
1552822_at	chr18:66364175-66382295 (-) // 87.35 // q22.1	thioredoxin-related transmembrane protein 3	TMX3	chr18q22
1552825_at	chr18:32946660-32957301 (-) // 99.64 // q12.2	zinc finger protein 396	ZNF396	chr18q12
1552826_at	chr8:92261515-92406946 (+) // 98.96 // q21.3	solute carrier family 26 (anion exchanger), member 7	SLC26A7	chr8q23
1552827_s_at	chr8:92261515-92406946 (+) // 98.96 // q21.3	solute carrier family 26 (anion exchanger), member 7	SLC26A7	chr8q23
1552828_at	chr5:53813782-53815669 (+) // 96.88 // q11.2	sorting nexin 18	SNX18	chr5q11.2
1552829_at	chr10:52152765-52154612 (-) // 87.89 // q11.23	---	---	---
1552830_at	chr17:6679551-6690964 (+) // 94.93 // p13.1	F-box protein 39	FBXO39	chr17p13.1
1552833_at	chr11:76750595-76753003 (+) // 78.83 // q13.5	UDP-GlcNAc:betaGal beta-1,3-N-acetylglucosaminyltransferase 6	B3GNT6	chr11q13.4
1552834_at	chr11:76750595-76753003 (+) // 78.83 // q13.5	UDP-GlcNAc:betaGal beta-1,3-N-acetylglucosaminyltransferase 6	B3GNT6	chr11q13.4
1552835_at	chr1:197521384-197744322 (-) // 94.91 // q31.3	DENN/MADD domain containing 1B	DENND1B	chr1q31.3
1552836_at	chr3:40518636-40529878 (+) // 97.59 // p22.1	zinc finger protein 619	ZNF619	chr3p22.1
1552837_at	chr6:52880346-52925970 (-) // 92.69 // p12.2	intestinal cell (MAK-like) kinase	ICK	chr6p12.1
1552839_at	chr14:67656145-67695267 (+) // 97.04 // q23.3	family with sequence similarity 71, member D	FAM71D	chr14q23.3
1552841_s_at	chr12:12204729-12364018 (+) // 85.54 // p13.2	BCL2-like 14 (apoptosis facilitator)	BCL2L14	chr12p13-p12
1552842_at	chr13:96743092-97485546 (+) // 88.46 // q32.1	heparan sulfate 6-O-sulfotransferase 3	HS6ST3	chr13q32.1
1552843_at	chr4:984915-987181 (-) // 49.82 // p16.3	solute carrier family 26 (anion exchanger), member 1	SLC26A1	chr4p16.3
1552845_at	chr7:100877078-100881031 (-) // 86.51 // q22.1	claudin 15	CLDN15	chr7q11.22
1552846_s_at	chr1:28918699-28921086 (+) // 61.1 // p35.3	RAB42, member RAS oncogene family	RAB42	chr1p35.3
1552848_a_at	chrX:23353094-23412419 (+) // 99.81 // p22.11	patched domain containing 1	PTCHD1	chrXp22.11
1552849_at	chr2:74785018-74867455 (-) // 87.71 // p13.1	meiosis 1 associated protein	M1AP	chr2p13.1
1552851_at	chr19:57794875-58190519 (+) // 79.13 // q13.43	zinc finger and SCAN domain containing 4	ZSCAN4	chr19q13.43
1552852_a_at	chr19:57794875-58190519 (+) // 79.13 // q13.43	zinc finger and SCAN domain containing 4	ZSCAN4	chr19q13.43
1552853_at	chr1:20659407-20680744 (+) // 99.76 // p36.12	von Willebrand factor A domain containing 5B1	VWA5B1	chr1p36.12
1552854_a_at	chr1:20659407-20680744 (+) // 99.76 // p36.12	von Willebrand factor A domain containing 5B1	VWA5B1	chr1p36.12
1552856_at	chr16:85316274-85319569 (+) // 37.3 // q24.1	long intergenic non-protein coding RNA 311	LINC00311	chr16q24.1
1552857_a_at	chr1:19991779-20006055 (+) // 96.77 // p36.13	5-hydroxytryptamine (serotonin) receptor 6, G protein-coupled	HTR6	chr1p36-p35
1552858_at	chrX:26210556-26213762 (+) // 99.29 // p21.3	MAGE family member B6	MAGEB6	chrXp21.3
1552860_at	chr18:44554572-44556449 (-) // 96.16 // q21.1 /// chr18:44548657-44550534 (-) // 96.06 // q21.1 /// chr18:44542730-44544607 (-) // 95.95 // q21.1	RNA polymerase II transcription factor SIII subunit A3-like /// RNA polymerase II transcription factor SIII subunit A3-like /// RNA polymerase II transcription factor SIII subunit A3-like /// RNA polymerase II transcription factor SIII subunit A3-like /// transcription elongation factor B polypeptide 3C (elongin A3) /// transcription elongation factor B polypeptide 3C-like /// transcription elong…	LOC101930165 /// LOC101930171 /// LOC102725060 /// LOC105369241 /// TCEB3C /// TCEB3CL /// TCEB3CL2	chr18q21.1
1552862_at	chr1:155286644-155291335 (-) // 69.23 // q22	RUSC1 antisense RNA 1	RUSC1-AS1	chr1q22
1552863_a_at	chr19:54495541-54515918 (+) // 94.35 // q13.42	calcium channel, voltage-dependent, gamma subunit 6	CACNG6	chr19q13.4
1552865_a_at	chr12:25629014-25706178 (-) // 99.83 // p12.1	lamin tail domain containing 1	LMNTD1	chr12p12.1
1552867_at	chr13:20618210-20619189 (+) // 14.18 // q12.11	---	---	---
1552868_at	chr19:1267470-1270259 (-) // 96.44 // p13.3	CIRBP antisense RNA 1	CIRBP-AS1	chr19p13.3
1552870_s_at	chr1:179460837-179523868 (+) // 93.42 // q25.2	axonemal dynein light chain domain containing 1	AXDND1	chr1q25.2
1552872_at	chrX:1520908-1534313 (+) // 84.68 // p22.33	ASMTL antisense RNA 1	ASMTL-AS1	chrXp22.33
1552873_s_at	chrX:1520908-1534313 (+) // 84.68 // p22.33	ASMTL antisense RNA 1	ASMTL-AS1	chrXp22.33
1552875_a_at	chr3:112647764-112693926 (-) // 99.61 // q13.2	CD200 receptor 1	CD200R1	chr3q13.2
1552876_at	chr21:46654266-46678645 (+) // 79.18 // q22.3	long intergenic non-protein coding RNA 334	LINC00334	chr21q22.3
1552877_s_at	chr21:46654266-46678645 (+) // 79.18 // q22.3	long intergenic non-protein coding RNA 334	LINC00334	chr21q22.3
1552878_at	chr10:69990353-69991855 (-) // 94.69 // q21.3	atonal bHLH transcription factor 7	ATOH7	chr10q21.3|10q21.3-q22.1
1552879_a_at	chr10:69990353-69991855 (-) // 94.69 // q21.3	atonal bHLH transcription factor 7	ATOH7	chr10q21.3|10q21.3-q22.1
1552880_at	chr1:177898280-177939050 (-) // 98.37 // q25.2	SEC16 homolog B, endoplasmic reticulum export factor	SEC16B	chr1q25.2
1552882_a_at	chrX:63404997-63425624 (-) // 96.91 // q11.2	APC membrane recruitment protein 1	AMER1	chrXq11.2
1552884_at	chr8:41502696-41504878 (-) // 97.14 // p11.21	NK6 homeobox 3	NKX6-3	chr8p11.21
1552885_a_at	chr8:41502696-41504878 (-) // 97.14 // p11.21	NK6 homeobox 3	NKX6-3	chr8p11.21
1552887_at	chr10:72530993-72545157 (-) // 92.38 // q22.1	thymus, brain and testes associated	TBATA	chr10q22.1
1552889_a_at	chr19:45715878-45728174 (-) // 65.31 // q13.32	exocyst complex component 3-like 2	EXOC3L2	chr19q13.32
1552890_a_at	chr11:67222817-67226524 (+) // 91.0 // q13.2	calcium binding protein 4	CABP4	chr11q13.2
1552892_at	chr22:42321035-42322782 (-) // 95.02 // q13.2	tumor necrosis factor receptor superfamily, member 13C	TNFRSF13C	chr22q13.1-q13.31
1552893_at	chr3:183977761-183979255 (-) // 66.61 // q27.1	calcium/calmodulin-dependent protein kinase II inhibitor 2	CAMK2N2	chr3q27.1
1552895_a_at	chr21:14415104-14424331 (+) // 87.74 // q11.2 /// chr18:15316550-15325724 (-) // 85.49 // p11.21	ankyrin repeat domain 30B pseudogene 2	ANKRD30BP2	chr21q11.2
1552897_a_at	chr2:42669156-42721237 (-) // 97.2 // p21	potassium channel, voltage gated modifier subfamily G, member 3	KCNG3	chr2p21
1552898_a_at	chr2:42669156-42721237 (-) // 97.2 // p21	potassium channel, voltage gated modifier subfamily G, member 3	KCNG3	chr2p21
1552899_at	chr6:134142284-134175130 (+) // 67.45 // q23.2	long intergenic non-protein coding RNA 1312	LINC01312	chr6q23.2
1552900_a_at	chr6:134142284-134175130 (+) // 67.45 // q23.2	long intergenic non-protein coding RNA 1312	LINC01312	chr6q23.2
1552902_a_at	chr7:114055051-114330155 (+) // 94.4 // q31.1	forkhead box P2	FOXP2	chr7q31
1552903_at	chr17:47210328-47247236 (+) // 99.84 // q21.32	beta-1,4-N-acetyl-galactosaminyl transferase 2	B4GALNT2	chr17q21.32
1552904_at	chr18:70501273-70532934 (-) // 87.56 // q22.3	neuropilin (NRP) and tolloid (TLL)-like 1	NETO1	chr18q22.2
1552906_at	chrX:147062852-147108185 (+) // 98.07 // q27.3	fragile X mental retardation 1 neighbor	FMR1NB	chrXq28
1552908_at	chr1:247712450-247739772 (+) // 51.88 // q44	germinal center-associated, signaling and motility-like	GCSAML	chr1q44
1552910_at	chr19:50452264-50464429 (-) // 73.61 // q13.33	sialic acid binding Ig-like lectin 11	SIGLEC11	chr19q13.33
1552911_at	chr19:50452264-50464429 (-) // 73.61 // q13.33	sialic acid binding Ig-like lectin 11	SIGLEC11	chr19q13.33
1552912_a_at	chr1:67632168-67725648 (+) // 81.44 // p31.3	interleukin 23 receptor	IL23R	chr1p31.3
1552913_at	chrX:26156462-26158852 (+) // 98.47 // p21.3	MAGE family member B18	MAGEB18	chrXp21.3
1552914_a_at	chr15:73991980-74005297 (+) // 100.0 // q24.1	CD276 molecule	CD276	chr15q23-q24
1552915_at	chr19:39759156-39760875 (+) // 98.18 // q13.2 /// chr19:39734050-39735769 (-) // 95.55 // q13.2	interferon, lambda 2	IFNL2	chr19q13.13
1552917_at	chr19:39786964-39789312 (+) // 100.0 // q13.2	interferon, lambda 1	IFNL1	chr19q13.13
1552919_at	chr4:87797412-87813548 (-) // 97.52 // q21.3	chromosome 4 open reading frame 36	C4orf36	chr4q21.3
1552921_a_at	chr7:50512819-50518048 (-) // 91.51 // p12.1	fidgetin-like 1	FIGNL1	chr7p12.1
1552922_at	chr6:72596405-72973703 (+) // 85.73 // q13	regulating synaptic membrane exocytosis 1	RIMS1	chr6q12-q13
1552923_a_at	chr12:123468980-123519201 (-) // 98.02 // q24.31	phosphatidylinositol transfer protein, membrane-associated 2	PITPNM2	chr12q24.31
1552924_a_at	chr12:123468980-123519201 (-) // 98.02 // q24.31	phosphatidylinositol transfer protein, membrane-associated 2	PITPNM2	chr12q24.31
1552925_at	chr4:134070469-134074404 (+) // 96.01 // q28.3	protocadherin 10	PCDH10	chr4q28.3
1552927_at	chrX:30848450-30877797 (-) // 96.26 // p21.2	TGF-beta activated kinase 1/MAP3K7 binding protein 3	TAB3	chrXp21.2
1552928_s_at	chrX:30848450-30877797 (-) // 96.26 // p21.2	TGF-beta activated kinase 1/MAP3K7 binding protein 3	TAB3	chrXp21.2
1552929_at	chr3:141496989-141537323 (+) // 85.55 // q23	G protein-coupled receptor kinase 7	GRK7	chr3q24
1552930_at	chr1:2522085-2564429 (-) // 96.97 // p36.32	membrane metallo-endopeptidase-like 1	MMEL1	chr1p36
1552931_a_at	chr15:85525211-85681263 (+) // 98.96 // q25.3	phosphodiesterase 8A	PDE8A	chr15q25.3
1552932_at	chr11:278569-285304 (+) // 99.89 // p15.5	NLR family, pyrin domain containing 6	NLRP6	chr11p15
1552933_at	chr1:109379345-109399706 (-) // 89.66 // p13.3	AKNA domain containing 1	AKNAD1	chr1p13.3
1552935_at	chrX:77911565-77914825 (-) // 100.0 // q21.1	zinc finger, CCHC domain containing 5	ZCCHC5	chrXq21.1
1552937_s_at	chr3:48488217-48507054 (+) // 98.05 // p21.31	ATR interacting protein	ATRIP	chr3p21.31
1552938_at	chr13:100617450-100624178 (-) // 93.31 // q32.3	Zic family member 5	ZIC5	chr13q32.3
1552939_at	chr8:108296234-108510254 (-) // 97.57 // q23.1	angiopoietin 1	ANGPT1	chr8q23.1
1552940_at	chr1:182367422-182369751 (-) // 90.89 // q25.3	transmembrane epididymal protein 1	TEDDM1	chr1q25.3
1552942_at	chr1:231319844-231322143 (-) // 59.03 // q42.2	uncharacterized LOC149373	LOC149373	chr1q42.2
1552943_at	chr4:46042244-46126017 (-) // 93.85 // p12	gamma-aminobutyric acid (GABA) A receptor, gamma 1	GABRG1	chr4p12
1552944_a_at	chr22:50609189-50618027 (+) // 95.76 // q13.33	pannexin 2	PANX2	chr22q13.33
1552946_at	chr19:48774653-48790863 (+) // 86.58 // q13.33	zinc finger protein 114	ZNF114	chr19q13.33
1552947_x_at	chr19:48774653-48790863 (+) // 86.58 // q13.33	zinc finger protein 114	ZNF114	chr19q13.33
1552948_at	chr1:3668961-3688208 (+) // 95.74 // p36.32	coiled-coil domain containing 27	CCDC27	chr1p36.32
1552950_at	chr15:81391748-81441516 (+) // 93.53 // q25.1	cilia and flagella associated protein 161	CFAP161	chr15q25.1
1552952_at	chrY:24455005-24462350 (+) // 82.11 // q11.223	RNA binding motif protein, Y-linked, family 2, member F pseudogene	RBMY2FP	chrYq11.223
1552953_a_at	chr17:37761048-37764173 (-) // 90.24 // q12	neuronal differentiation 2	NEUROD2	chr17q12
1552954_at	chr5:23980043-23980955 (+) // 16.41 // p14.2	chromosome 5 open reading frame 17	C5orf17	chr5p14.2
1552955_at	chr8:11434043-11438850 (+) // 85.48 // p23.1	long intergenic non-protein coding RNA 208	LINC00208	chr8p23.1
1552957_at	chr2:84885430-84924964 (+) // 98.62 // p11.2	dynein, axonemal, heavy chain 6	DNAH6	chr2p11.2
1552960_at	chr3:194080026-194081772 (-) // 99.54 // q29	leucine rich repeat containing 15	LRRC15	chr3q29
1552961_at	chr8:120851044-120852626 (-) // 41.12 // q24.12	---	---	---
1552964_at	chr10:134742690-134756064 (-) // 75.53 // q26.3	cilia and flagella associated protein 46	CFAP46	chr10q26.3
1552965_a_at	chr2:232260334-232263802 (+) // 96.33 // q37.1	UDP-GlcNAc:betaGal beta-1,3-N-acetylglucosaminyltransferase 7	B3GNT7	chr2q37.1|2q37.1
1552967_at	chrX:22291059-22292577 (+) // 99.87 // p22.11	zinc finger protein 645	ZNF645	chrXp22.11
1552969_a_at	chr1:35484113-35497291 (-) // 82.09 // p34.3	zinc finger, MYM-type 6	ZMYM6	chr1p34.2
1552970_s_at	chr1:35484113-35497291 (-) // 82.09 // p34.3	zinc finger, MYM-type 6	ZMYM6	chr1p34.2
1552971_at	chr8:13947373-14412435 (-) // 96.79 // p22	sarcoglycan zeta	SGCZ	chr8p22
1552972_at	chr11:130714087-130732133 (-) // 63.68 // q24.3	uncharacterized LOC100507431	LOC100507431	chr11q24.3
1552973_at	chr17:44928974-44954437 (+) // 99.32 // q21.32	wingless-type MMTV integration site family, member 9B	WNT9B	chr17q21.32
1552974_at	---	---	---	---
1552975_x_at	---	---	---	---
1552976_at	chr11:73674701-73681332 (-) // 80.23 // q13.4	---	---	---
1552977_a_at	chr6:42896929-42906712 (+) // 93.19 // p21.1	canopy FGF signaling regulator 3	CNPY3	chr6p21.1
1552978_a_at	chr5:77656405-77771818 (+) // 96.94 // q14.1	secretory carrier membrane protein 1	SCAMP1	chr5q14.1
1552979_at	chr2:232373136-232379050 (-) // 74.18 // q37.1	long intergenic non-protein coding RNA 471	LINC00471	chr2q37.1
1552980_at	chr16:69143297-69152617 (+) // 89.42 // q22.1	hyaluronan synthase 3	HAS3	chr16q22.1
1552982_a_at	chr11:69587796-69590171 (-) // 96.23 // q13.3	fibroblast growth factor 4	FGF4	chr11q13.3
1552985_at	chr8:118147566-118184920 (+) // 99.82 // q24.11	solute carrier family 30 (zinc transporter), member 8	SLC30A8	chr8q24.11
1552986_at	chr10:6213733-6214786 (+) // 52.11 // p15.1	uncharacterized protein BC008131	LOC142937	chr10p15.1
1552987_a_at	chr4:36258139-36275562 (+) // 78.01 // p14	uncharacterized LOC439933	LOC439933	chr4p14
1552988_at	chr11:108253729-108338231 (-) // 97.09 // q22.3	chromosome 11 open reading frame 65	C11orf65	chr11q22.3
1552990_at	chr19:55872382-55874609 (-) // 93.06 // q13.42	family with sequence similarity 71, member E2	FAM71E2	chr19q13.42
1552991_at	chr11:7817520-7818489 (-) // 100.0 // p15.4	olfactory receptor, family 5, subfamily P, member 2	OR5P2	chr11p15.4
1552993_at	chr10:82095863-82112368 (-) // 74.59 // q23.1	DPY30 domain containing 1	DYDC1	chr10q23.1
1552995_at	chr16:28510971-28518155 (-) // 94.05 // p11.2	interleukin 27	IL27	chr16p11
1552997_a_at	chr3:51928892-51937351 (-) // 93.52 // p21.2	IQ motif containing F1	IQCF1	chr3p21.2
1552998_at	chr20:68362-77296 (+) // 100.0 // p13	defensin, beta 125	DEFB125	chr20p13
1552999_a_at	chr20:44313289-44333658 (-) // 99.21 // q13.12	WAP four-disulfide core domain 10B	WFDC10B	chr20q13.12
1553002_at	chr8:7345242-7347073 (+) // 100.0 // p23.1 /// chr8:7679529-7681360 (-) // 100.0 // p23.1	defensin, beta 105A /// defensin, beta 105B	DEFB105A /// DEFB105B	chr8p23.1
1553003_at	chr6:51585646-51952423 (-) // 97.54 // p12.3	polycystic kidney and hepatic disease 1 (autosomal recessive)	PKHD1	chr6p12.2
1553004_at	chr7:47814672-47988037 (-) // 98.31 // p12.3	polycystic kidney disease 1 like 1	PKD1L1	chr7p12.3
1553006_at	chrX:135405055-135519213 (+) // 99.93 // q26.3	adhesion G protein-coupled receptor G4	ADGRG4	chrXq26.3
1553007_a_at	chrX:123514334-124097666 (-) // 99.54 // q25	teneurin transmembrane protein 1	TENM1	chrXq25
1553009_s_at	chr8:86726546-86747899 (+) // 71.12 // q21.2 /// chr8:86568532-86575268 (-) // 71.28 // q21.2	REX1, RNA exonuclease 1 homolog-like 1, pseudogene	REXO1L1P	chr8q21.2
1553011_at	chr9:32629451-32635667 (-) // 94.29 // p21.1	TAF1 RNA polymerase II, TATA box binding protein (TBP)-associated factor, 250kDa /// TAF1 RNA polymerase II, TATA box binding protein (TBP)-associated factor, 210kDa-like	TAF1 /// TAF1L	chr9p21.1 /// chrXq13.1
1553013_at	chr2:124782863-125672864 (+) // 97.77 // q14.3	contactin associated protein-like 5	CNTNAP5	chr2q14.3
1553015_a_at	chr8:145736813-145743168 (-) // 99.92 // q24.3	RecQ helicase-like 4	RECQL4	chr8q24.3
1553016_at	chr2:26532811-26541917 (-) // 99.97 // p23.3	adhesion G protein-coupled receptor F3	ADGRF3	chr2p23.3
1553019_at	chr20:2517252-2622430 (+) // 99.94 // p13	transmembrane channel like 2	TMC2	chr20p13
1553020_at	chr17:17680119-17682843 (-) // 56.95 // p11.2	Smith-Magenis syndrome chromosome region, candidate 5 (non-protein coding)	SMCR5	---
1553021_s_at	chr9:95475542-95527083 (-) // 100.0 // q22.31	bicaudal D homolog 2 (Drosophila)	BICD2	chr9q22.31
1553022_at	chr19:57645463-57656570 (-) // 77.81 // q13.43	zinc finger, imprinted 3	ZIM3	---
1553023_a_at	chr15:69222863-69349073 (+) // 94.58 // q23	NADPH oxidase, EF-hand calcium binding domain 5	NOX5	chr15q23
1553024_at	chr13:106111407-106144526 (-) // 74.29 // q33.2	DAOA antisense RNA 1	DAOA-AS1	chr13q33.2|13q34
1553025_at	chr6:142726824-142764664 (+) // 65.95 // q24.1	adhesion G protein-coupled receptor G6	ADGRG6	chr6q24.1
1553027_a_at	chrX:86772816-86924596 (+) // 99.63 // q21.31	kelch-like family member 4	KLHL4	chrXq21.3
1553028_at	chr3:119885878-119962945 (-) // 99.92 // q13.33	G protein-coupled receptor 156	GPR156	chr3q13.33
1553030_a_at	chr12:56395281-56398842 (+) // 88.29 // q13.2	sulfite oxidase	SUOX	chr12q13.2
1553031_at	chr6:47653599-47686178 (+) // 94.51 // p12.3	adhesion G protein-coupled receptor F4	ADGRF4	chr6p12.3
1553032_at	chr5:55155369-55212948 (+) // 99.91 // q11.2	interleukin 31 receptor A	IL31RA	chr5q11.2
1553033_at	chrX:37893142-37985983 (+) // 100.0 // p11.4	synaptotagmin-like 5	SYTL5	chrXp21.1
1553034_at	chr1:243419475-243663087 (+) // 99.95 // q43	serologically defined colon cancer antigen 8	SDCCAG8	chr1q43
1553036_at	chr6:47624222-47650420 (+) // 99.91 // p12.3	adhesion G protein-coupled receptor F2	ADGRF2	chr6p12.3
1553037_a_at	chr3:12045864-12232237 (+) // 92.14 // p25.2	synapsin II	SYN2	chr3p25
1553039_a_at	chr7:150872784-150884478 (-) // 97.53 // q36.1	ankyrin repeat and SOCS box containing 10	ASB10	chr7q36.1
1553041_at	chr3:183770834-183778459 (+) // 96.62 // q27.1	5-hydroxytryptamine (serotonin) receptor 3C, ionotropic	HTR3C	chr3q27.1
1553042_a_at	chr19:36379142-36389726 (-) // 92.8 // q13.12	nuclear factor of kappa light polypeptide gene enhancer in B-cells inhibitor, delta	NFKBID	chr19q13.12
1553043_a_at	chr17:72690452-72700958 (-) // 67.81 // q25.1	CD300 molecule-like family member f	CD300LF	chr17q25.1
1553044_at	chr6:90604187-90605819 (+) // 100.0 // q15	gap junction protein alpha 10	GJA10	chr6q15
1553045_at	chr1:228108696-228135599 (-) // 99.82 // q42.13	wingless-type MMTV integration site family, member 9A	WNT9A	chr1q42
1553046_s_at	chr2:242716239-242750403 (+) // 99.81 // q37.3	galactose-3-O-sulfotransferase 2	GAL3ST2	chr2q37.3
1553047_at	chr17:36933938-36956158 (-) // 74.43 // q12	phosphatidylinositol-5-phosphate 4-kinase, type II, beta	PIP4K2B	chr17q12
1553048_a_at	chr17:36933938-36956158 (-) // 74.43 // q12	phosphatidylinositol-5-phosphate 4-kinase, type II, beta	PIP4K2B	chr17q12
1553051_s_at	chr11:196760-200256 (+) // 89.08 // p15.5	outer dense fiber of sperm tails 3	ODF3	chr11p15.5
1553052_at	chr20:44330654-44337456 (+) // 70.19 // q13.12	WAP four-disulfide core domain 13	WFDC13	chr20q13.12
1553053_at	chr14:94463641-94475209 (+) // 95.21 // q32.12	long intergenic non-protein coding RNA 521	LINC00521	chr14q32.12
1553055_a_at	chr17:33570107-33586838 (+) // 97.07 // q12	schlafen family member 5	SLFN5	chr17q12
1553057_at	chr18:61223392-61234244 (+) // 100.0 // q21.33	serpin peptidase inhibitor, clade B (ovalbumin), member 12	SERPINB12	chr18q21.33
1553058_at	chr19:3585568-3590434 (+) // 86.88 // p13.3	GIPC PDZ domain containing family, member 3	GIPC3	chr19p13.3
1553059_at	chr1:153270337-153283194 (-) // 99.91 // q21.3	peptidoglycan recognition protein 3	PGLYRP3	chr1q21
1553060_at	chr8:87060690-87081851 (-) // 100.0 // q21.3	protein serine kinase H2	PSKH2	chr8q21.3
1553061_at	chr7:142759426-142760526 (-) // 97.18 // q34	olfactory receptor, family 6, subfamily W, member 1 pseudogene	OR6W1P	chr7q34
1553062_at	chr2:223536456-223574649 (+) // 97.16 // q36.1	monoacylglycerol O-acyltransferase 1	MOGAT1	chr2q36.1
1553063_at	chr4:8582709-8589090 (+) // 99.54 // p16.1	G protein-coupled receptor 78	GPR78	chr4p16.1
1553064_at	chr3:129262056-129270204 (+) // 100.0 // q22.1	H1 histone family, member O, oocyte-specific	H1FOO	chr3q22.1
1553066_at	chr6:132859428-132860475 (+) // 99.81 // q23.2	trace amine associated receptor 9 (gene/pseudogene)	TAAR9	chr6q23.2
1553067_a_at	chr1:145509751-145515745 (-) // 99.9 // q21.1	gonadotropin releasing hormone receptor 2, pseudogene	GNRHR2	chr1q12
1553069_at	chr21:40685886-40686886 (-) // 79.5 // q22.2	---	---	---
1553070_a_at	chr5:150040898-150056577 (+) // 94.74 // q33.1	myozenin 3	MYOZ3	chr5q33.1
1553071_a_at	chr5:150040898-150056577 (+) // 94.74 // q33.1	myozenin 3	MYOZ3	chr5q33.1
1553072_at	chr1:151011315-151019163 (+) // 94.81 // q21.3	BCL2/adenovirus E1B 19kD interacting protein like	BNIPL	chr1q21.3
1553074_at	chrX:15301626-15333727 (-) // 100.0 // p22.2	ankyrin repeat and SOCS box containing 11, E3 ubiquitin protein ligase	ASB11	chrXp22.31
1553075_a_at	chr6:9897103-9900728 (-) // 56.43 // p24.3	orofacial cleft 1 candidate 1	OFCC1	chr6p24.3
1553076_at	chr6:9896943-10060922 (-) // 94.47 // p24.3	orofacial cleft 1 candidate 1	OFCC1	chr6p24.3
1553077_at	chr12:57317616-57328045 (-) // 100.0 // q13.3	short chain dehydrogenase/reductase family 9C, member 7	SDR9C7	chr12q13.3
1553078_at	chr11:7846583-7847519 (-) // 100.0 // p15.4	olfactory receptor, family 5, subfamily P, member 3	OR5P3	chr11p15.4
1553079_at	chr6:30104786-30115566 (+) // 80.05 // p22.1	tripartite motif containing 40	TRIM40	chr6p22.1
1553080_at	chr4:70933102-70950986 (+) // 99.49 // q13.3	casein alpha s2-like A, pseudogene	CSN1S2AP	chr4q13.3
1553081_at	chr20:43752066-43753106 (-) // 63.7 // q13.12	WAP four-disulfide core domain 12	WFDC12	chr20q13.12
1553082_at	chr7:151127056-151137099 (-) // 96.78 // q36.1	crystallin gamma N	CRYGN	chr7q36.1
1553083_at	---	---	---	---
1553084_at	chr18:51851061-51880943 (-) // 100.0 // q21.2	StAR-related lipid transfer domain containing 6	STARD6	chr18q21.2
1553086_at	chr11:4592652-4594703 (-) // 56.57 // p15.4	chromosome 11 open reading frame 40	C11orf40	chr11p15.5
1553087_at	chr18:45778671-45779208 (+) // 61.64 // q21.1	chromosome 18 open reading frame 12	C18orf12	chr18q21.1
1553088_a_at	chr2:111881322-111921808 (+) // 100.0 // q13	BCL2-like 11 (apoptosis facilitator)	BCL2L11	chr2q13
1553089_a_at	chr20:44098393-44099172 (+) // 70.11 // q13.12	WAP four-disulfide core domain 2	WFDC2	chr20q13.12
1553093_a_at	chr20:29976770-29978286 (-) // 93.37 // q11.21	defensin, beta 119	DEFB119	chr20q11.21
1553094_at	chr17:47921417-47925379 (-) // 100.0 // q21.33	tachykinin 4 (hemokinin)	TAC4	chr17q21.33
1553096_s_at	chr2:111881322-111921808 (+) // 100.0 // q13	BCL2-like 11 (apoptosis facilitator)	BCL2L11	chr2q13
1553099_at	---	tigger transposable element derived 1	TIGD1	chr2q37.1
1553101_a_at	chr17:18087181-18112831 (+) // 91.38 // p11.2	alkB homolog 5, RNA demethylase	ALKBH5	chr17p11.2|17p11.2
1553102_a_at	chr5:150560795-150603706 (-) // 75.31 // q33.1	coiled-coil domain containing 69	CCDC69	chr5q33.1
1553103_at	chr9:33290509-33853005 (+) // 70.0 // p13.3	nuclear transcription factor, X-box binding 1	NFX1	chr9p13.3
1553105_s_at	chr18:29098200-29127179 (+) // 97.93 // q12.1	desmoglein 2	DSG2	chr18q12.1
1553106_at	chr5:134181677-134193200 (+) // 87.73 // q31.1	chromosome 5 open reading frame 24	C5orf24	chr5q31.1
1553107_s_at	chr5:134181677-134193200 (+) // 87.73 // q31.1	chromosome 5 open reading frame 24	C5orf24	chr5q31.1
1553108_at	chr5:134181677-134193200 (+) // 87.73 // q31.1	chromosome 5 open reading frame 24	C5orf24	chr5q31.1
1553111_a_at	chr13:41703797-41707110 (-) // 89.65 // q14.11	kelch repeat and BTB (POZ) domain containing 6	KBTBD6	chr13q14.11
1553112_s_at	chr13:26828755-26979193 (+) // 98.5 // q12.13	cyclin-dependent kinase 8	CDK8	chr13q12
1553113_s_at	chr13:26828755-26979193 (+) // 98.5 // q12.13	cyclin-dependent kinase 8	CDK8	chr13q12
1553114_a_at	chr20:62159759-62168708 (-) // 69.07 // q13.33	protein tyrosine kinase 6	PTK6	chr20q13.3
1553115_at	chr16:50582242-50668201 (+) // 90.05 // q12.1	naked cuticle homolog 1 (Drosophila)	NKD1	chr16q12.1
1553117_a_at	chr6:36462541-36508477 (-) // 79.99 // p21.31	serine/threonine kinase 38	STK38	chr6p21
1553118_at	chr1:151846840-151882284 (-) // 80.04 // q21.3	thioesterase superfamily member 4	THEM4	chr1q21
1553120_at	chr1:36201793-36235568 (-) // 95.74 // p34.3	claspin	CLSPN	chr1p34.2
1553122_s_at	chr7:5085552-5106823 (+) // 89.93 // p22.1	RB-associated KRAB zinc finger	RBAK	chr7p22.1
1553123_at	chr19:36545507-36565206 (+) // 73.55 // q13.12	WD repeat domain 62	WDR62	chr19q13.12
1553125_x_at	chr19:36545507-36565206 (+) // 73.55 // q13.12	WD repeat domain 62	WDR62	chr19q13.12
1553126_a_at	chr10:18240820-18332212 (+) // 99.85 // p12.33	solute carrier family 39 (zinc transporter), member 12	SLC39A12	chr10p12.33
1553127_a_at	chr3:196198526-196230628 (-) // 96.53 // q29	ring finger protein 168, E3 ubiquitin protein ligase	RNF168	chr3q29
1553129_at	chr9:113204758-113312334 (-) // 94.27 // q31.3	sushi, von Willebrand factor type A, EGF and pentraxin domain containing 1	SVEP1	chr9q32
1553130_at	chr16:2653350-2680495 (+) // 75.69 // p13.3	potassium channel tetramerization domain containing 5 pseudogene	LOC652276	chr16p13.3
1553131_a_at	chr8:11550134-11616640 (+) // 98.01 // p23.1	GATA binding protein 4	GATA4	chr8p23.1-p22
1553132_a_at	chr14:92248938-92333866 (-) // 99.35 // q32.12	tandem C2 domains, nuclear	TC2N	chr14q32.12
1553133_at	chr9:27560422-27573864 (-) // 74.14 // p21.2	chromosome 9 open reading frame 72	C9orf72	chr9p21.2
1553134_s_at	chr9:27560422-27573864 (-) // 74.14 // p21.2	chromosome 9 open reading frame 72	C9orf72	chr9p21.2
1553136_at	chr2:201360592-201374791 (-) // 63.96 // q33.1	potassium channel tetramerization domain containing 18	KCTD18	chr2q33.1
1553137_s_at	chr2:10183708-10192854 (+) // 82.76 // p25.1	Kruppel-like factor 11	KLF11	chr2p25
1553138_a_at	chr19:17394319-17398166 (+) // 65.9 // p13.11	ankyrin repeat and LEM domain containing 1	ANKLE1	chr19p13.11
1553139_s_at	chrX:153686620-153701267 (+) // 98.16 // q28	plexin A3	PLXNA3	chrXq28
1553140_at	chr5:52098759-52101468 (+) // 70.03 // q11.2	pelota homolog (Drosophila)	PELO	chr5q11.2
1553141_at	chr13:44453968-44466349 (+) // 63.98 // q14.11	laccase (multicopper oxidoreductase) domain containing 1	LACC1	chr13q14.11
1553142_at	chr13:44453968-44466349 (+) // 63.98 // q14.11	laccase (multicopper oxidoreductase) domain containing 1	LACC1	chr13q14.11
1553145_at	chr4:16228285-16230285 (+) // 80.46 // p15.32	TAPT1 antisense RNA 1 (head to head)	TAPT1-AS1	chr4p15.32
1553146_at	chr3:118864997-118870302 (+) // 91.29 // q13.32	chromosome 3 open reading frame 30	C3orf30	chr3q13.32
1553147_at	chr5:36256897-36302001 (-) // 98.9 // p13.2	RAN binding protein 3-like	RANBP3L	chr5p13.2
1553148_a_at	chr7:17832229-17980130 (-) // 98.03 // p21.1	sorting nexin 13	SNX13	chr7p21.1
1553150_at	chr6:18188022-18222929 (+) // 91.87 // p22.3	lysine (K)-specific demethylase 1B	KDM1B	chr6p22.3
1553151_at	chr8:87111065-87166454 (+) // 74.22 // q21.3	ATPase, H+ transporting, lysosomal 38kDa, V0 subunit d2	ATP6V0D2	---
1553153_at	chr8:87111065-87166454 (+) // 74.22 // q21.3	ATPase, H+ transporting, lysosomal 38kDa, V0 subunit d2	ATP6V0D2	---
1553155_x_at	chr8:87111065-87166454 (+) // 74.22 // q21.3	ATPase, H+ transporting, lysosomal 38kDa, V0 subunit d2	ATP6V0D2	---
1553156_at	chr1:180199441-180244188 (+) // 96.61 // q25.2	LIM homeobox 4	LHX4	chr1q25.2
1553157_at	chr1:180199441-180244188 (+) // 96.61 // q25.2	LIM homeobox 4	LHX4	chr1q25.2
1553158_at	chr3:196433920-196439095 (-) // 69.31 // q29	centrosomal protein 19kDa	CEP19	chr3q29
1553159_at	chr7:21582832-21941492 (+) // 98.6 // p15.3	dynein, axonemal, heavy chain 11	DNAH11	chr7p21
1553162_x_at	chr19:36250187-36260295 (+) // 64.95 // q13.12	proline and serine rich 3	PROSER3	chr19q13.12
1553163_at	chr13:114076947-114107840 (-) // 96.62 // q34	ADP-ribosylhydrolase like 1	ADPRHL1	chr13q34
1553165_at	chr17:35900754-35936578 (-) // 79.49 // q12	synergin, gamma	SYNRG	chr17q12
1553166_at	chr14:23520717-23526683 (-) // 92.72 // q11.2	cadherin 24, type 2	CDH24	chr14q11.2
1553167_a_at	chr4:25125233-25162053 (-) // 89.28 // p15.2	Sep (O-phosphoserine) tRNA:Sec (selenocysteine) tRNA synthase	SEPSECS	chr4p15.2
1553168_at	chr19:42507483-42569957 (-) // 76.65 // q13.2	glutamate receptor, ionotropic, kainate 5	GRIK5	chr19q13.2
1553169_at	chr20:6021192-6034677 (-) // 94.23 // p12.3	leucine rich repeat neuronal 4	LRRN4	chr20p12.3
1553171_x_at	chr20:6021192-6034677 (-) // 94.23 // p12.3	leucine rich repeat neuronal 4	LRRN4	chr20p12.3
1553172_at	chr7:149128460-149152373 (-) // 92.11 // q36.1	zinc finger protein 777	ZNF777	chr7q36.1
1553174_at	chr20:42743394-42816218 (-) // 99.9 // q13.12	junctophilin 2	JPH2	chr20q13.12
1553175_s_at	chr4:120419432-120550202 (-) // 97.49 // q26	phosphodiesterase 5A, cGMP-specific	PDE5A	chr4q27
1553176_at	chr1:162365352-162381917 (-) // 62.46 // q23.3	SH2 domain containing 1B	SH2D1B	chr1q23.3
1553177_at	chr1:162365352-162381917 (-) // 62.46 // q23.3	SH2 domain containing 1B	SH2D1B	chr1q23.3
1553178_a_at	chr22:37602585-37608535 (-) // 87.18 // q13.1	somatostatin receptor 3	SSTR3	chr22q13.1
1553179_at	chr5:128796102-129073707 (+) // 96.84 // q23.3	ADAM metallopeptidase with thrombospondin type 1 motif 19	ADAMTS19	chr5q23.3
1553180_at	chr5:128796102-129073707 (+) // 96.84 // q23.3	ADAM metallopeptidase with thrombospondin type 1 motif 19	ADAMTS19	chr5q23.3
1553181_at	chr9:135513249-135545788 (-) // 99.96 // q34.13	DEAD (Asp-Glu-Ala-Asp) box polypeptide 31	DDX31	chr9q34.13
1553183_at	chr21:43541265-43563105 (+) // 90.57 // q22.3	uromodulin-like 1	UMODL1	chr21q22.3
1553185_at	chr9:85669997-85678092 (-) // 48.22 // q21.32	RAS and EF-hand domain containing	RASEF	chr9q21.32
1553186_x_at	chr9:85669997-85678092 (-) // 48.22 // q21.32	RAS and EF-hand domain containing	RASEF	chr9q21.32
1553188_s_at	chr2:205410515-206480537 (+) // 34.08 // q33.3	par-3 family cell polarity regulator beta	PARD3B	chr2q33.3
1553190_s_at	chr2:205410515-206480537 (+) // 34.08 // q33.3	par-3 family cell polarity regulator beta	PARD3B	chr2q33.3
1553191_at	chr6:56468568-56507688 (-) // 99.01 // p12.1	dystonin	DST	chr6p12.1
1553192_at	chr19:11877906-11893890 (+) // 64.38 // p13.2	zinc finger protein 441	ZNF441	chr19p13.2
1553193_at	chr19:11877906-11893890 (+) // 64.38 // p13.2	zinc finger protein 441	ZNF441	chr19p13.2
1553194_at	chr1:71871817-72748234 (-) // 98.82 // p31.1	neuronal growth regulator 1	NEGR1	chr1p31.1
1553196_a_at	chr1:157648026-157670647 (-) // 100.0 // q23.1	Fc receptor-like 3	FCRL3	chr1q21-q22
1553197_at	chr8:88882974-88886296 (-) // 80.64 // q21.3	DDB1 and CUL4 associated factor 4-like 2	DCAF4L2	chr8q21.3
1553199_at	chr8:88882974-88886296 (-) // 80.64 // q21.3	DDB1 and CUL4 associated factor 4-like 2	DCAF4L2	chr8q21.3
1553202_at	chr10:70644555-70655209 (+) // 99.91 // q22.1	storkhead box 1	STOX1	chr10q22.1
1553204_at	chr20:61141680-61148731 (-) // 49.12 // q13.33	C20orf166 antisense RNA 1	C20orf166-AS1	chr20q13.33
1553205_at	chr20:61141680-61148731 (-) // 49.12 // q13.33	C20orf166 antisense RNA 1	C20orf166-AS1	chr20q13.33
1553207_at	chr5:175792504-175800503 (+) // 75.8 // q35.2	ADP-ribosylation factor like GTPase 10	ARL10	chr5q35.2
1553208_s_at	chr5:175792504-175800503 (+) // 75.8 // q35.2	---	---	---
1553209_at	chr12:117176142-117290746 (+) // 93.76 // q24.22	ring finger protein, transmembrane 2	RNFT2	chr12q24.22
1553211_at	chr17:54230835-54560007 (+) // 99.84 // q22	ankyrin-repeat and fibronectin type III domain containing 1	ANKFN1	chr17q22
1553212_at	chr12:53231588-53242778 (-) // 99.9 // q13.13	keratin 78, type II	KRT78	chr12q13.13
1553213_a_at	chr12:53231588-53242778 (-) // 99.9 // q13.13	keratin 78, type II	KRT78	chr12q13.13
1553214_a_at	chr10:32735013-32863488 (+) // 98.41 // p11.22	coiled-coil domain containing 7	CCDC7	chr10p11.22
1553215_s_at	chr10:32735013-32863488 (+) // 98.41 // p11.22	coiled-coil domain containing 7	CCDC7	chr10p11.22
1553216_at	chrX:47306407-47341997 (-) // 99.81 // p11.23	zinc finger protein 41	ZNF41	chrXp11.23
1553217_s_at	chrX:47306407-47341997 (-) // 99.81 // p11.23	zinc finger protein 41	ZNF41	chrXp11.23
1553218_a_at	chr2:27805892-27845443 (+) // 99.52 // p23.3	zinc finger protein 512	ZNF512	chr2p23
1553219_a_at	chrX:109441617-109561467 (-) // 94.65 // q23	Alport syndrome, mental retardation, midface hypoplasia and elliptocytosis chromosomal region gene 1	AMMECR1	chrXq22.3
1553220_at	chr2:203500210-203631175 (+) // 94.45 // q33.2	family with sequence similarity 117, member B	FAM117B	chr2q33.2
1553221_at	chr19:56915717-56936400 (+) // 76.54 // q13.43	zinc finger protein 583	ZNF583	chr19q13.43
1553222_at	chr2:42989634-42991401 (-) // 94.62 // p21	oxoeicosanoid (OXE) receptor 1	OXER1	chr2p21
1553224_at	chr1:23416270-23495338 (-) // 86.34 // p36.12	leucine zipper protein 1	LUZP1	chr1p36
1553225_s_at	chrX:134420811-134427908 (-) // 96.31 // q26.3	zinc finger protein 75D	ZNF75D	chrXq26.3
1553226_at	chr15:88120939-88122917 (+) // 76.65 // q25.3	long intergenic non-protein coding RNA 52	LINC00052	chr15q25.3
1553227_s_at	chr21:40558068-40685496 (-) // 99.94 // q22.2	bromodomain and WD repeat domain containing 1	BRWD1	chr21q22.2
1553228_at	chr11:85394892-85397320 (-) // 99.79 // q14.1	coiled-coil domain containing 89	CCDC89	chr11q14.1
1553229_at	chr8:125985551-125991628 (+) // 94.98 // q24.13	zinc finger protein 572	ZNF572	chr8q24.13
1553232_at	chr2:38177605-38294280 (+) // 99.4 // p22.2	regulator of microtubule dynamics 2	RMDN2	chr2p22.2
1553234_at	chr16:77326838-77468673 (-) // 95.27 // q23.1	ADAM metallopeptidase with thrombospondin type 1 motif 18	ADAMTS18	chr16q23
1553235_at	chr5:140306301-140309385 (+) // 95.36 // q31.3	protocadherin alpha subfamily C, 1	PCDHAC1	chr5q31
1553237_x_at	chr5:140306301-140309385 (+) // 95.36 // q31.3	protocadherin alpha subfamily C, 1	PCDHAC1	chr5q31
1553238_a_at	chr19:40885178-40896103 (-) // 99.82 // q13.2	homeodomain interacting protein kinase 4	HIPK4	chr19q13.2
1553239_at	chr13:51796469-51855618 (+) // 98.14 // q14.3	family with sequence similarity 124 member A	FAM124A	chr13q14.3
1553241_at	chr8:63161500-63903629 (+) // 63.48 // q12.3	Na+/K+ transporting ATPase interacting 3	NKAIN3	chr8q12.3
1553243_at	chr10:7601823-7604281 (-) // 77.14 // p14	inter-alpha-trypsin inhibitor heavy chain family, member 5	ITIH5	chr10p14
1553244_at	chrX:14861528-14891191 (-) // 98.13 // p22.2	Fanconi anemia complementation group B	FANCB	chrXp22.2
1553246_a_at	chr8:42948660-42978323 (+) // 82.72 // p11.21	protein-O-mannose kinase	POMK	chr8p11.21
1553247_a_at	chr19:12572372-12662288 (-) // 79.8 // p13.2	zinc finger protein 709	ZNF709	chr19p13.2
1553248_at	chr17:80069867-80109489 (-) // 61.09 // q25.3	coiled-coil domain containing 57	CCDC57	chr17q25.3
1553249_at	chr22:45740436-45809500 (-) // 99.95 // q13.31	structural maintenance of chromosomes 1B	SMC1B	chr22q13.31
1553252_a_at	chrX:79932743-79975156 (-) // 98.23 // q21.1	bromodomain and WD repeat domain containing 3	BRWD3	chrXq21.1
1553253_at	chr17:42248073-42256782 (+) // 81.26 // q21.31	ankyrin repeat and SOCS box containing 16	ASB16	chr17q21.31
1553254_at	chrX:75002822-75005071 (-) // 98.0 // q13.3	MAGE family member E2	MAGEE2	chrXq13.3
1553255_at	chr19:53517583-53519779 (+) // 41.06 // q13.41	endogenous retrovirus group V, member 1	ERVV-1	chr19q13.41
1553257_at	chr11:65809452-65816651 (-) // 96.24 // q13.1	galactose-3-O-sulfotransferase 3	GAL3ST3	chr11q13.1
1553258_at	chr16:86588925-86590905 (+) // 65.14 // q24.1	uncharacterized protein FLJ30679	FLJ30679	chr16q24.1
1553260_s_at	chr2:202352247-202483898 (-) // 99.34 // q33.1	amyotrophic lateral sclerosis 2 chromosome region candidate 11	ALS2CR11	chr2q33.1
1553261_x_at	chr2:202352247-202483898 (-) // 99.34 // q33.1	amyotrophic lateral sclerosis 2 chromosome region candidate 11	ALS2CR11	chr2q33.1
1553262_a_at	chr17:80332105-80333370 (+) // 93.99 // q25.3	urotensin 2 receptor	UTS2R	chr17q25.3
1553263_at	chr17:72912175-72919351 (-) // 92.64 // q25.1	Usher syndrome 1G (autosomal recessive)	USH1G	chr17q25.1
1553264_a_at	chrX:47432262-47479257 (-) // 99.56 // p11.23	synapsin I	SYN1	chrXp11.23
1553265_at	chr2:220029299-220034779 (-) // 79.78 // q35	solute carrier family 23, member 3	SLC23A3	chr2q35
1553266_at	chr4:78647158-78740522 (-) // 99.94 // q21.1	CCR4-NOT transcription complex subunit 6-like	CNOT6L	chr4q13.3
1553267_a_at	chr4:78647158-78740522 (-) // 99.94 // q21.1	CCR4-NOT transcription complex subunit 6-like	CNOT6L	chr4q13.3
1553268_at	chr17:30593194-30648438 (+) // 99.93 // q11.2	rhomboid, veinlet-like 3 (Drosophila)	RHBDL3	chr17q11.2
1553269_at	chr4:124401-157947 (+) // 83.68 // p16.3	zinc finger protein 718	ZNF718	chr4p16.3
1553271_at	chr12:50898767-51074042 (+) // 87.03 // q13.12	disco-interacting protein 2 homolog B	DIP2B	chr12q13.12
1553272_at	chr5:150816552-150868725 (+) // 99.42 // q33.1	solute carrier family 36 (proton/amino acid symporter), member 1	SLC36A1	chr5q33.1
1553274_a_at	chr6:7590454-7609439 (+) // 99.97 // p24.3	small nuclear ribonucleoprotein, U11/U12 48KDa subunit	SNRNP48	chr6p24.3
1553275_s_at	chr12:56647853-56652152 (-) // 45.48 // q13.3	ankyrin repeat domain 52	ANKRD52	chr12q13.3
1553276_at	chr19:9577002-9609279 (-) // 97.24 // p13.2	zinc finger protein 560	ZNF560	chr19p13.2
1553277_at	chr18:67833669-67873181 (-) // 99.88 // q22.2	rotatin	RTTN	chr18q22.2
1553279_at	chr5:180467236-180482768 (+) // 86.81 // q35.3	butyrophilin-like 9	BTNL9	chr5q35.3
1553280_at	chr2:61169103-61239041 (-) // 96.85 // p16.1	pseudouridylate synthase 10	PUS10	chr2p16.1
1553281_at	chr3:111393506-111565294 (+) // 99.86 // q13.2	phosphatidylinositol-specific phospholipase C, X domain containing 2	PLCXD2	chr3q13.2
1553282_at	chr21:43522243-43528561 (-) // 75.34 // q22.3	UMODL1 antisense RNA 1	UMODL1-AS1	chr21q22.3
1553284_s_at	chr3:197687070-197765568 (+) // 99.7 // q29	leishmanolysin-like (metallopeptidase M8 family)	LMLN	chr3q29
1553285_s_at	chr12:110940147-110968898 (+) // 89.37 // q24.11	RAD9 checkpoint clamp component B	RAD9B	chr12q24.11
1553286_at	chr19:2841441-2854025 (+) // 97.99 // p13.3	zinc finger protein 555	ZNF555	chr19p13.3
1553288_a_at	chr7:100087074-100092422 (+) // 99.88 // q22.1	neuronal tyrosine-phosphorylated phosphoinositide-3-kinase adaptor 1	NYAP1	chr7q22.1
1553292_s_at	chr17:26938560-26940838 (-) // 59.12 // q11.2	uncharacterized serine/threonine-protein kinase SgK494	SGK494	chr17q11.2
1553293_at	chr11:18154139-18159718 (+) // 99.74 // p15.1	MAS-related GPR, member X3	MRGPRX3	chr11p15.1
1553295_at	chr7:48313102-48316321 (+) // 99.68 // p12.3	ATP binding cassette subfamily A member 13	ABCA13	chr7p12.3
1553296_at	chr3:100328444-100414265 (+) // 99.9 // q12.2	adhesion G protein-coupled receptor G7	ADGRG7	chr3q12.2
1553297_a_at	chr1:36931643-36948509 (-) // 97.68 // p34.3	colony stimulating factor 3 receptor	CSF3R	chr1p35-p34.3
1553298_at	chr17:72586654-72590348 (+) // 52.67 // q25.1	chromosome 17 open reading frame 77	C17orf77	chr17q25.1
1553299_at	chr1:228783360-228784857 (+) // 37.86 // q42.13	dual specificity phosphatase 5 pseudogene 1 /// uncharacterized LOC105373132	DUSP5P1 /// LOC105373132	chr1q42.13
1553300_a_at	chr13:42764541-42803888 (+) // 99.73 // q14.11	diacylglycerol kinase, eta	DGKH	chr13q14.11
1553301_a_at	chr2:103353393-103432400 (+) // 99.88 // q12.1	transmembrane protein 182	TMEM182	chr2q12.1
1553303_at	chr16:81094591-81097599 (-) // 86.66 // q23.2	chromosome 16 open reading frame 46	C16orf46	chr16q23.2
1553304_at	chr20:60698192-60709513 (+) // 94.06 // q13.33	LSM family member 14B	LSM14B	chr20q13.33
1553306_at	chr2:202098188-202146638 (+) // 95.86 // q33.1	caspase 8, apoptosis-related cysteine peptidase	CASP8	chr2q33-q34
1553310_at	chr2:28771362-28868492 (+) // 91.67 // p23.2	phospholipase B1	PLB1	chr2p23.2
1553311_at	chr20:58630979-58647055 (+) // 34.44 // q13.33	chromosome 20 open reading frame 197	C20orf197	chr20q13.33
1553313_s_at	chr21:35467497-35469654 (+) // 99.95 // q22.11	solute carrier family 5 (sodium/myo-inositol cotransporter), member 3	SLC5A3	chr21q22.12
1553314_a_at	chr17:72322386-72347458 (+) // 83.21 // q25.1	kinesin family member 19	KIF19	chr17q25.1
1553315_at	chr1:41484525-41486386 (-) // 57.11 // p34.2	schlafen like 1	SLFNL1	chr1p34.2
1553316_at	chrX:41583433-41588006 (+) // 86.46 // p11.4	G protein-coupled receptor 82	GPR82	chrXp11.4
1553317_s_at	chrX:41583433-41588006 (+) // 86.46 // p11.4	G protein-coupled receptor 82	GPR82	chrXp11.4
1553318_at	chrX:53449838-53456776 (+) // 61.03 // p11.22	RIB43A domain with coiled-coils 1	RIBC1	chrXp11.22
1553319_at	chr13:97638494-97640031 (-) // 88.32 // q32.1	oxoglutarate (alpha-ketoglutarate) receptor 1	OXGR1	chr13q32.1
1553320_s_at	chr7:48963981-48967049 (+) // 81.63 // p12.3 /// chr7:48884580-48887685 (-) // 80.01 // p12.3	cell division cycle 14C	CDC14C	chr7p12.3
1553321_a_at	chr2:108994420-109004270 (+) // 98.62 // q12.3	sulfotransferase family 1C member 4	SULT1C4	chr2q12.3
1553322_s_at	chr11:12785824-12958769 (+) // 99.92 // p15.2	TEA domain family member 1 (SV40 transcriptional enhancer factor)	TEAD1	chr11p15.2
1553323_a_at	chr15:43922773-43941039 (-) // 96.36 // q15.3	cation channel, sperm associated 2	CATSPER2	chr15q15.3
1553325_at	chr5:93076014-93077319 (-) // 98.42 // q15	POU domain class 5, transcription factor 2	POU5F2	chr5q15
1553326_at	chr13:32313679-32377009 (+) // 97.57 // q13.1	relaxin/insulin-like family peptide receptor 2	RXFP2	chr13q13.1
1553327_a_at	chr10:13480636-13544976 (-) // 91.65 // p13	BEN domain containing 7	BEND7	chr10p13
1553328_a_at	chr10:119000633-119037095 (+) // 97.52 // q25.3	solute carrier family 18 (vesicular monoamine transporter), member 2	SLC18A2	chr10q25
1553329_at	chr7:129847703-129857447 (+) // 71.78 // q32.2	serine-rich single-pass membrane protein 1	SSMEM1	chr7q32.2
1553330_at	chr7:129847703-129857447 (+) // 71.78 // q32.2	serine-rich single-pass membrane protein 1	SSMEM1	chr7q32.2
1553333_at	chr1:116654375-116677861 (+) // 79.75 // p13.1	mab-21-like 3 (C. elegans)	MAB21L3	chr1p13.1
1553335_x_at	chr5:17130625-17217156 (-) // 61.45 // p15.1	uncharacterized LOC285696	LOC285696	chr5p15.1
1553336_a_at	chr5:56218410-56236960 (-) // 99.86 // q11.2	mesoderm induction early response 1, family member 3	MIER3	chr5q11.2
1553338_at	chr1:226172888-226187023 (-) // 99.93 // q42.12	SDE2 telomere maintenance homolog (S. pombe)	SDE2	chr1q42.12
1553340_s_at	chr17:7384714-7386383 (+) // 96.75 // p13.1 /// chr18:11609473-11610674 (+) // 96.42 // p11.21 /// chr8:11188494-11189695 (+) // 98.75 // p23.1 /// chr17:33520246-33521447 (-) // 97.0 // q12	solute carrier family 35, member G3 /// solute carrier family 35, member G4 /// solute carrier family 35, member G5	SLC35G3 /// SLC35G4 /// SLC35G5	chr17q12 /// chr18p11.21 /// chr8p23.1
1553341_at	chr3:126200123-126236594 (-) // 98.21 // q21.3	urocanate hydratase 1	UROC1	chr3q21.3
1553344_at	chr10:55580859-56561051 (-) // 96.44 // q21.1	protocadherin-related 15	PCDH15	chr10q21.1
1553346_a_at	chr16:24741571-24835128 (+) // 97.15 // p12.1	trinucleotide repeat containing 6A	TNRC6A	chr16p11.2
1553347_s_at	chr12:4918341-4922578 (+) // 94.43 // p13.32	polypeptide N-acetylgalactosaminyltransferase 8 /// potassium channel, voltage gated shaker related subfamily A, member 6	GALNT8 /// KCNA6	chr12p13 /// chr12p13.3
1553348_a_at	chr9:33290509-33365271 (+) // 89.49 // p13.3	nuclear transcription factor, X-box binding 1	NFX1	chr9p13.3
1553349_at	chr12:46230727-46235821 (+) // 78.58 // q12	AT rich interactive domain 2 (ARID, RFX-like)	ARID2	chr12q12
1553350_at	chr2:131513112-131522659 (+) // 97.29 // q21.1	APC membrane recruitment protein 3	AMER3	chr2q21.1
1553351_at	chr15:31775328-31947542 (-) // 89.25 // q13.3	OTU deubiquitinase 7A	OTUD7A	chr15q13.3
1553352_x_at	---	endogenous retrovirus group W, member 1	ERVW-1	chr7q21.2
1553354_a_at	chr10:52417433-52420028 (-) // 78.39 // q11.23	---	---	---
1553355_at	chr22:37460822-37463524 (+) // 67.32 // q12.3	---	---	---
1553356_at	chr6:142684212-142686824 (-) // 72.97 // q24.1	---	---	---
1553357_at	chrX:137697060-137698357 (-) // 11.92 // q26.3	fibroblast growth factor 13 /// long intergenic non-protein coding RNA 889	FGF13 /// LINC00889	chrXq26.3
1553359_at	chr7:5487355-5553382 (-) // 85.27 // p22.1	F-box and leucine-rich repeat protein 18	FBXL18	chr7p22.2
1553361_x_at	chr7:5487355-5553382 (-) // 85.27 // p22.1	F-box and leucine-rich repeat protein 18	FBXL18	chr7p22.2
1553362_at	chr2:84743578-84811978 (+) // 88.92 // p11.2	dynein, axonemal, heavy chain 6	DNAH6	chr2p11.2
1553363_at	chr6:2622384-2634837 (-) // 63.67 // p25.2	long intergenic non-protein coding RNA 1600	LINC01600	chr6p25.2
1553364_at	chr6:36210944-36276372 (+) // 73.62 // p21.31	patatin-like phospholipase domain containing 1	PNPLA1	chr6p21.31
1553365_at	chr12:100597446-100660840 (-) // 73.65 // q23.1	DEP domain containing 4	DEPDC4	chr12q23.1
1553366_s_at	chr2:97503651-97508249 (-) // 97.69 // q11.2	ankyrin repeat domain 23 /// ankyrin repeat domain 39	ANKRD23 /// ANKRD39	chr2q11.2
1553367_a_at	chr19:55861075-55866079 (-) // 71.87 // q13.42	cytochrome c oxidase subunit VIb polypeptide 2 (testis)	COX6B2	chr19q13.42
1553369_at	chr19:17638071-17662839 (+) // 90.55 // p13.11	family with sequence similarity 129, member C	FAM129C	chr19p13.11
1553371_at	chr1:38225957-38230848 (-) // 67.18 // p34.3	EPH receptor A10	EPHA10	chr1p34.3
1553372_at	chr22:39568637-39570674 (-) // 71.1 // q13.1	---	---	---
1553373_at	chr1:241912946-241964957 (+) // 99.85 // q43	WD repeat domain 64	WDR64	chr1q43
1553374_at	chr8:105431795-105433728 (+) // 54.79 // q22.3	uncharacterized protein PRO2949	PRO2949	chr8q23.1
1553375_at	chr6:38142732-38563843 (-) // 99.75 // p21.2	BTB (POZ) domain containing 9	BTBD9	chr6p21
1553376_a_at	chr1:179335111-179437852 (+) // 91.12 // q25.2	axonemal dynein light chain domain containing 1	AXDND1	chr1q25.2
1553378_a_at	chr17:34181959-34195895 (-) // 99.9 // q12	HEAT repeat containing 9	HEATR9	chr17q12
1553380_at	chr3:122334524-122355536 (+) // 98.42 // q21.1	poly(ADP-ribose) polymerase family member 15	PARP15	chr3q21.1
1553383_at	chr11:100830580-100859600 (+) // 87.92 // q22.1	Rho GTPase activating protein 42	ARHGAP42	chr11q22.1
1553385_at	chr2:121221910-121223697 (-) // 73.64 // q14.2	long intergenic non-protein coding RNA 1101	LINC01101	chr2q14.2
1553386_at	chr1:40420817-40422587 (+) // 88.14 // p34.2	major facilitator superfamily domain containing 2A	MFSD2A	chr1p34.2
1553387_at	chr11:108157903-108161365 (+) // 58.94 // q22.3	ATM serine/threonine kinase	ATM	chr11q22-q23
1553388_at	chr6:116850242-116882286 (+) // 88.23 // q22.1	family with sequence similarity 26, member D	FAM26D	chr6q22.1
1553389_at	chr3:132439583-132441276 (-) // 68.52 // q22.1	nephronophthisis 3 (adolescent)	NPHP3	chr3q22.1
1553390_at	chr7:150716923-150721586 (-) // 82.95 // q36.1	autophagy related 9B	ATG9B	chr7q36.1
1553391_at	chrX:23926122-23957624 (+) // 99.87 // p22.11	chromosome X open reading frame 58	CXorf58	chrXp22.11
1553392_at	chr17:60457913-60493837 (+) // 99.29 // q23.2	EF-hand calcium binding domain 3 /// uncharacterized LOC102724660	EFCAB3 /// LOC102724660	chr17q23.2
1553394_a_at	chr6:50786605-50811114 (+) // 97.22 // p12.3	transcription factor AP-2 beta (activating enhancer binding protein 2 beta)	TFAP2B	chr6p12
1553395_a_at	chr3:112642195-112693759 (-) // 98.53 // q13.2	CD200 receptor 1	CD200R1	chr3q13.2
1553396_a_at	chr3:42788285-42814745 (-) // 100.0 // p22.1	coiled-coil domain containing 13	CCDC13	chr3p22.1
1553397_at	chr3:42788285-42814745 (-) // 100.0 // p22.1	coiled-coil domain containing 13	CCDC13	chr3p22.1
1553398_at	chr7:21484843-21486075 (-) // 72.57 // p15.3	---	---	---
1553399_a_at	chr17:43717647-43719667 (+) // 65.44 // q21.31	CRHR1 intronic transcript 1 /// ADP-ribosylation factor pseudogene	CRHR1-IT1 /// MGC57346	chr17q21.31
1553400_a_at	chr17:43717647-43719667 (+) // 65.44 // q21.31	CRHR1 intronic transcript 1 /// ADP-ribosylation factor pseudogene	CRHR1-IT1 /// MGC57346	chr17q21.31
1553401_at	chr11:18955362-18956331 (-) // 99.59 // p15.1	MAS-related GPR, member X1	MRGPRX1	chr11p15.1|11
1553402_a_at	chr6:26087508-26094596 (+) // 100.0 // p22.2	hemochromatosis	HFE	chr6p21.3
1553403_at	chr19:14139016-14141783 (+) // 100.0 // p13.12	relaxin 3	RLN3	chr19p13.2
1553405_a_at	chr8:2795620-4852223 (-) // 99.35 // p23.2	CUB and Sushi multiple domains 1	CSMD1	chr8p23.2
1553407_at	chr1:39549838-39839123 (+) // 93.44 // p34.3	KIAA0754 /// microtubule-actin crosslinking factor 1	KIAA0754 /// MACF1	chr1p32-p31 /// chr1p34.3
1553409_at	chr12:43748011-43945724 (-) // 99.98 // q12	ADAM metallopeptidase with thrombospondin type 1 motif 20	ADAMTS20	chr12q12
1553410_a_at	chr16:48116883-48180681 (-) // 99.39 // q12.1	ATP binding cassette subfamily C member 12	ABCC12	chr16q12.1
1553411_s_at	chr18:76740274-76758194 (+) // 93.38 // q23	spalt-like transcription factor 3	SALL3	chr18q23
1553412_at	chr1:49049541-49511386 (-) // 72.7 // p33	ATP/GTP binding protein-like 4	AGBL4	chr1p33
1553413_at	---	lung cancer associated lncRNA 1	LCAL1	chr6q14
1553415_at	chr12:100750993-100815837 (+) // 87.21 // q23.1	solute carrier family 17 (vesicular glutamate transporter), member 8	SLC17A8	chr12q23.1
1553417_at	chr11:130542850-130587247 (+) // 63.69 // q24.3	chromosome 11 open reading frame 44	C11orf44	chr11q24.3
1553418_a_at	chr2:124782863-125672912 (+) // 99.91 // q14.3	contactin associated protein-like 5	CNTNAP5	chr2q14.3
1553420_at	chr2:200334618-200341658 (+) // 92.09 // q33.1	SATB2 antisense RNA 1	SATB2-AS1	chr2q33.1
1553422_s_at	chr16:7382750-7762499 (+) // 98.05 // p13.3	RNA binding protein, fox-1 homolog (C. elegans) 1	RBFOX1	chr16p13.3
1553423_a_at	chr17:33766493-33775783 (-) // 78.16 // q12	schlafen family member 13	SLFN13	chr17q12
1553424_at	chr12:40020019-40302102 (+) // 84.6 // q12	chromosome 12 open reading frame 40	C12orf40	chr12q12
1553425_at	chr1:43638025-43676549 (+) // 75.55 // p34.2	cilia and flagella associated protein 57	CFAP57	chr1p34.2
1553426_at	chr5:60933635-61002362 (+) // 72.53 // q12.1	chromosome 5 open reading frame 64	C5orf64	chr5q12.1
1553427_at	chr11:130318868-130343716 (+) // 100.0 // q24.3	ADAM metallopeptidase with thrombospondin type 1 motif 15	ADAMTS15	chr11q25
1553428_at	chr6:6360823-6622928 (-) // 93.54 // p25.1	LY86 antisense RNA 1	LY86-AS1	chr6p25.1
1553429_at	chr9:116376868-116379655 (-) // 68.71 // q32	uncharacterized protein FLJ31713	FLJ31713	chr9q32
1553430_a_at	chr1:236557679-236648008 (+) // 97.47 // q42.3	EDAR-associated death domain	EDARADD	chr1q42.3
1553432_s_at	chr16:21716283-21772049 (+) // 97.04 // p12.2	otoancorin pseudogene /// otoancorin	LOC653786 /// OTOA	chr16p12.2 /// chr16p12.2|16p12.2
1553433_at	chr9:15744472-15886557 (+) // 67.47 // p22.3	coiled-coil domain containing 171	CCDC171	chr9p22.3
1553434_at	chr1:47323905-47366147 (-) // 91.14 // p33	cytochrome P450, family 4, subfamily Z, polypeptide 2, pseudogene	CYP4Z2P	chr1p33
1553435_at	chr18:13239541-13242075 (+) // 78.15 // p11.21	chromosome 18 open reading frame 15	C18orf15	chr18p11.21
1553436_at	chr12:40936361-40964560 (+) // 95.54 // q12	mucin 19, oligomeric	MUC19	chr12q12
1553437_at	chr1:18807865-18810299 (+) // 99.71 // p36.13	kelch domain containing 7A	KLHDC7A	chr1p36.13
1553438_at	chr11:67371816-67374177 (-) // 15.88 // q13.2	chromosome 11 open reading frame 72	C11orf72	chr11q13.2
1553439_at	chr9:135955286-135959912 (-) // 48.05 // q34.2	---	---	---
1553440_at	chr18:24445271-24515910 (+) // 68.83 // q11.2	AQP4 antisense RNA 1	AQP4-AS1	chr18q11.2
1553441_at	chr16:76350309-76529095 (+) // 97.61 // q23.1	contactin associated protein-like 4	CNTNAP4	chr16q23.1
1553442_a_at	chr16:76350309-76529095 (+) // 97.61 // q23.1	contactin associated protein-like 4	CNTNAP4	chr16q23.1
1553443_at	chr8:124996377-125028282 (-) // 55.72 // q24.13	FER1L6 antisense RNA 1	FER1L6-AS1	chr8q24.13
1553444_a_at	chr1:11006532-11024258 (-) // 99.82 // p36.22	chromosome 1 open reading frame 127	C1orf127	chr1p36.22
1553446_at	chr6:109560528-109592147 (+) // 71.49 // q21	chromosome 6 open reading frame 183 /// transmembrane protein FLJ37396	C6orf183 /// LOC100996634	chr6q21
1553447_at	chr15:86805855-86839446 (+) // 88.87 // q25.3	ATP/GTP binding protein-like 1	AGBL1	chr15q25.3
1553448_at	chr6:114225301-114242806 (+) // 95.03 // q21	uncharacterized FLJ34503	FLJ34503	chr6q21
1553449_at	chr16:89225627-89230083 (+) // 80.43 // q24.3	long intergenic non-protein coding RNA 304	LINC00304	chr16q24.3
1553450_s_at	chr16:89225627-89230083 (+) // 80.43 // q24.3	long intergenic non-protein coding RNA 304	LINC00304	chr16q24.3
1553451_at	chr16:66792201-66835523 (-) // 98.97 // q22.1	coiled-coil domain containing 79	CCDC79	chr16q22.1
1553452_at	chr12:109878371-109886178 (+) // 68.88 // q24.11	myosin IH	MYO1H	chr12q24.11
1553453_at	chr3:57302378-57312980 (-) // 88.1 // p14.3	ankyrin repeat and SOCS box containing 14	ASB14	chr3p21.1
1553454_at	chr1:152126074-152128549 (-) // 99.91 // q21.3	repetin	RPTN	chr1q21.3
1553456_at	chr11:125310419-125312606 (-) // 89.62 // q24.2	---	---	---
1553457_at	chrX:68424173-68429767 (+) // 27.47 // q13.1	long intergenic non-protein coding RNA 269	LINC00269	chrXq13.1
1553458_at	chr10:50310216-50323554 (-) // 54.93 // q11.23	V-set and transmembrane domain containing 4	VSTM4	chr10q11.23
1553459_at	chr2:197504355-197532658 (+) // 87.17 // q33.1	coiled-coil domain containing 150	CCDC150	chr2q33.1
1553460_at	chr2:47356513-47382426 (-) // 30.32 // p21	chromosome 2 open reading frame 61	C2orf61	chr2p21
1553461_at	chrX:8992272-9001351 (-) // 83.34 // p22.31	family with sequence similarity 9, member B	FAM9B	chrXp22.32
1553462_at	chr4:21470701-21472745 (-) // 67.47 // p15.2	---	---	---
1553464_at	chr7:132346238-132413528 (+) // 78.28 // q32.3	uncharacterized FLJ40288	FLJ40288	chr7q32.3
1553465_a_at	chr16:55880127-55909282 (-) // 99.9 // q12.2	carboxylesterase 5A	CES5A	chr16q12.2
1553466_at	chrX:36065052-36156584 (+) // 74.03 // p21.1	cilia and flagella associated protein 47	CFAP47	chrXp21.1
1553467_at	chrX:27608529-27651912 (+) // 26.13 // p21.3	DDB1 and CUL4 associated factor 8-like 2 /// uncharacterized locus FLJ32742	DCAF8L2 /// FLJ32742	chrXp21.3
1553468_at	chr16:70975289-71008472 (-) // 99.57 // q22.2 /// chr1_gl000192_random:180635-212206 (-) // 99.89 //	HYDIN2, axonemal central pair apparatus protein (pseudogene)	HYDIN2	chr1q21.1
1553470_at	chr17:76539836-76567404 (-) // 99.78 // q25.3	dynein, axonemal, heavy chain 17	DNAH17	chr17q25.3
1553471_at	chr17:33519538-33521377 (-) // 99.84 // q12	solute carrier family 35, member G3	SLC35G3	chr17q12
1553472_at	chr2:150624019-150715705 (-) // 93.12 // q23.3	uncharacterized LOC150596	LOC150596	chr2q23.3
1553474_at	chr21:14982497-15013906 (+) // 99.78 // q11.2 /// chr18:14511743-14543197 (-) // 98.52 // p11.21	POTE ankyrin domain family member D-like	LOC100288966	---
1553475_at	chr11:33894740-33896541 (+) // 86.74 // p13	uncharacterized LOC55448	PRO1483	chr11p13
1553478_at	chr11:126872804-126875953 (+) // 93.5 // q24.2	KIRREL3 antisense RNA 3	KIRREL3-AS3	chr11q24.2
1553479_at	chr19:42817487-42829214 (+) // 95.36 // q13.2	transmembrane protein 145	TMEM145	chr19q13.2
1553482_at	chr15:93014906-93044347 (+) // 79.04 // q26.1	chromosome 15 open reading frame 32	C15orf32	chr15q26.1
1553483_at	chr11:65713114-65727434 (+) // 99.88 // q13.1	testis specific 10 interacting protein	TSGA10IP	chr11q13.1
1553484_at	chr12:24719897-24737102 (-) // 76.43 // p12.1	long intergenic non-protein coding RNA 477	LINC00477	chr12p12.1
1553485_at	chr2:223162865-223169936 (+) // 93.17 // q36.1	coiled-coil domain containing 140	CCDC140	chr2q36.1
1553486_a_at	chr17:35732927-35749660 (+) // 99.88 // q12	chromosome 17 open reading frame 78	C17orf78	chr17q12
1553488_at	chr16:10721360-10788802 (-) // 100.0 // p13.13	tektin 5	TEKT5	chr16p13.13
1553489_a_at	chr16:10721360-10788802 (-) // 100.0 // p13.13	tektin 5	TEKT5	chr16p13.13
1553491_at	chr12:117955510-118105466 (-) // 91.34 // q24.22	kinase suppressor of ras 2	KSR2	chr12q24.22-q24.23
1553492_a_at	chr20:21686889-21695441 (+) // 99.93 // p11.22	paired box 1	PAX1	chr20p11.2
1553493_a_at	chr8:11205153-11223597 (+) // 99.65 // p23.1	L-threonine dehydrogenase (pseudogene)	TDH	chr8p23.1
1553494_at	chr8:11205153-11223597 (+) // 99.65 // p23.1	L-threonine dehydrogenase (pseudogene)	TDH	chr8p23.1
1553497_at	chr12:91332445-91342446 (+) // 63.7 // q21.33	long intergenic non-protein coding RNA 615	LINC00615	chr12q21.33
1553498_at	chr6:20452064-20452657 (+) // 3.02 // p22.3	---	---	---
1553499_s_at	chr14:94930962-94936196 (-) // 81.2 // q32.13	serpin peptidase inhibitor, clade A (alpha-1 antiproteinase, antitrypsin), member 9	SERPINA9	chr14q32.13
1553500_at	chr5:135272262-135277367 (+) // 100.0 // q31.1	F-box and leucine-rich repeat protein 21 (gene/pseudogene)	FBXL21	chr5q31
1553502_a_at	chr9:112542718-112705751 (+) // 100.0 // q31.3	paralemmin 2 /// PALM2-AKAP2 readthrough	PALM2 /// PALM2-AKAP2	chr9q31.3
1553504_at	chr11:18194604-18195772 (+) // 87.67 // p15.1	MAS-related GPR, member X4	MRGPRX4	chr11p15.1
1553505_at	chr12:9020538-9027608 (+) // 48.24 // p13.31	alpha-2-macroglobulin-like 1	A2ML1	chr12p13.31
1553506_at	chr2:207804323-207834160 (+) // 100.0 // q33.3	carboxypeptidase O	CPO	chr2q33.3
1553507_a_at	chr6:110300296-110301404 (+) // 94.24 // q21	G protein-coupled receptor 6	GPR6	chr6q21
1553508_at	---	myelodysplastic syndrome 2 translocation associated	MDS2	chr1p36
1553510_s_at	chr2:219445282-219458999 (+) // 96.45 // q35	RCD1 required for cell differentiation1 homolog (S. pombe)	RQCD1	chr2q35
1553511_at	chr17:38519182-38520067 (-) // 88.02 // q21.2	gap junction protein delta 3	GJD3	chr17q21.2
1553512_at	chr12:54348713-54350350 (+) // 95.64 // q13.13	homeobox C12	HOXC12	chr12q13.13
1553513_at	chr6:133049879-133055895 (-) // 88.92 // q23.2	vanin 3	VNN3	chr6q23.2
1553514_a_at	chr6:133049879-133055895 (-) // 88.92 // q23.2	vanin 3	VNN3	chr6q23.2
1553515_at	chr2:241065979-241075764 (-) // 100.0 // q37.3	myeloma overexpressed 2	MYEOV2	chr2q37.3
1553517_at	chr7:19184404-19185044 (-) // 84.14 // p21.1	Fer3-like bHLH transcription factor	FERD3L	chr7p21.1
1553518_at	chr8:6844699-6845808 (-) // 86.9 // p23.1 /// chr8:6863802-6864911 (-) // 86.9 // p23.1	defensin, theta 1 pseudogene /// defensin, theta 1 pseudogene 2	DEFT1P /// DEFT1P2	chr8p23.1
1553519_at	chr21:29385700-29395272 (+) // 94.19 // q21.3	long intergenic non-protein coding RNA 314	LINC00314	chr21q21.3
1553521_at	chr8:7693992-7698768 (+) // 99.65 // p23.1 /// chr8:7327825-7332604 (-) // 99.65 // p23.1	defensin, beta 104A /// defensin, beta 104B	DEFB104A /// DEFB104B	chr8p23.1
1553523_at	chr11:7059817-7092539 (+) // 100.0 // p15.4	NLR family, pyrin domain containing 14	NLRP14	chr11p15.4
1553524_at	chr7:14215607-14880888 (-) // 90.29 // p21.2	diacylglycerol kinase, beta 90kDa	DGKB	chr7p21.2
1553525_at	chr19:56407310-56443677 (-) // 99.78 // q13.43	NLR family, pyrin domain containing 13	NLRP13	chr19q13.43
1553526_at	chr19:56459268-56499279 (+) // 100.0 // q13.43	NLR family, pyrin domain containing 8	NLRP8	chr19q13.43
1553527_at	chr19:56222798-56249740 (-) // 98.14 // q13.42	NLR family, pyrin domain containing 9	NLRP9	chr19q13.42
1553528_a_at	chr10:105127723-105148637 (+) // 95.03 // q24.33	TAF5 RNA polymerase II, TATA box binding protein (TBP)-associated factor, 100kDa	TAF5	chr10q24-q25.2
1553529_at	chr1:19166092-19186155 (-) // 99.72 // p36.13	taste receptor, type 1, member 2	TAS1R2	chr1p36.13
1553530_a_at	chr10:33190494-33224486 (-) // 96.04 // p11.22	integrin beta 1 /// integrin beta 1 pseudogene 1	ITGB1 /// ITGB1P1	chr10p11.2 /// chr19p
1553531_at	chr15:101923952-102030187 (-) // 72.17 // q26.3	proprotein convertase subtilisin/kexin type 6	PCSK6	chr15q26.3
1553532_a_at	chr20:32328707-32379323 (+) // 100.0 // q11.22	zinc finger protein 341	ZNF341	chr20q11.22
1553533_at	chr8:75149442-75233562 (-) // 97.19 // q21.11	junctophilin 1	JPH1	chr8q21
1553534_at	chr11:7981190-7985042 (-) // 99.19 // p15.4	NLR family, pyrin domain containing 10	NLRP10	chr11p15.4
1553535_a_at	chr22:41642606-41677048 (-) // 93.59 // q13.2	Ran GTPase activating protein 1	RANGAP1	chr22q13
1553536_at	chr13:98009734-98045064 (-) // 96.68 // q32.1	muscleblind-like splicing regulator 2	MBNL2	chr13q32.1
1553537_at	chr12:53001979-53012308 (-) // 100.0 // q13.13	keratin 73, type II	KRT73	chr12q13.3
1553538_s_at	chr1:566450-568068 (+) // 94.62 // p36.33 /// chrM:5901-7518 (+) // 95.79 //	cytochrome c oxidase subunit I	COX1	---
1553539_at	chr12:52960752-52967561 (-) // 99.81 // q13.13	keratin 74, type II	KRT74	chr12q13.13
1553540_a_at	chr11:66130704-66139065 (-) // 99.81 // q13.2	solute carrier family 29 (equilibrative nucleoside transporter), member 2	SLC29A2	chr11q13
1553541_at	chr1:165172924-165325017 (-) // 100.0 // q23.3	LIM homeobox transcription factor 1, alpha	LMX1A	chr1q24.1
1553542_at	chr5:68578555-68616367 (-) // 99.93 // q13.2	coiled-coil domain containing 125	CCDC125	chr5q13.2
1553544_at	chrX:136112306-136113833 (-) // 100.0 // q26.3	G protein-coupled receptor 101	GPR101	chrXq26.3
1553545_at	chr3:121707213-121740924 (-) // 99.93 // q13.33	immunoglobulin-like domain containing receptor 1	ILDR1	chr3q13.33
1553546_at	chr1:227238083-227238751 (+) // 11.97 // q42.13	uncharacterized protein PRO2012	PRO2012	chr1q42.13
1553547_at	chr13:79950540-79979955 (+) // 53.79 // q31.1	---	---	---
1553549_at	chr19:53761628-53762816 (+) // 76.52 // q13.42	vomeronasal 1 receptor 2	VN1R2	chr19q13.42
1553550_at	chr1:247419373-247420447 (+) // 92.64 // q44	vomeronasal 1 receptor 5 (gene/pseudogene)	VN1R5	chr1q44
1553551_s_at	chr1:565019-566063 (+) // 98.28 // p36.33 /// chrM:4470-5514 (+) // 99.81 //	MTND2	ND2	---
1553552_at	chr6:132873831-132874860 (+) // 100.0 // q23.2	trace amine associated receptor 8	TAAR8	chr6q23.2
1553553_at	chr7:142880511-142881525 (+) // 99.9 // q34	taste receptor, type 2, member 39	TAS2R39	chr7q34
1553555_at	chr7:141672487-141673489 (-) // 99.8 // q34	taste receptor, type 2, member 38	TAS2R38	chr7q34
1553556_at	chr7:142919171-142920143 (+) // 100.0 // q34	taste receptor, type 2, member 40	TAS2R40	chr7q34
1553558_at	chr7:143174965-143175887 (+) // 99.46 // q35	taste receptor, type 2, member 41	TAS2R41	chr7q35
1553559_at	chr5:72419200-72420110 (+) // 99.67 // q13.2	transmembrane protein 171	TMEM171	chr5q13.2
1553560_at	chr19:53818389-53819296 (+) // 98.79 // q13.42 /// chr19:53770012-53770918 (-) // 99.89 // q13.42	vomeronasal 1 receptor 4	VN1R4	chr19q13.42
1553561_at	chr12:11138559-11139459 (-) // 99.78 // p13.2	taste receptor, type 2, member 50	TAS2R50	chr12p13.2
1553562_at	chr2:107103832-107114608 (+) // 77.89 // q12.2 /// chr2:87078228-87089038 (-) // 78.8 // p11.2	CD8b molecule	CD8B	chr2p12
1553564_at	chr20:13976318-14034313 (+) // 100.0 // p12.1	MACRO domain containing 2	MACROD2	chr20p12.1
1553565_s_at	chr1:85787134-85930728 (-) // 100.0 // p22.3	dimethylarginine dimethylaminohydrolase 1	DDAH1	chr1p22
1553566_at	chr12:6804201-6807227 (-) // 100.0 // p13.31	PILR alpha associated neural protein	PIANP	chr12p13.31
1553567_s_at	chr1:568913-569756 (+) // 98.34 // p36.33 /// chrM:8365-9208 (+) // 99.76 //	ATP synthase F0 subunit 6	ATP6	---
1553568_a_at	chr6:26107639-26108364 (-) // 100.0 // p22.2	histone cluster 1, H1t	HIST1H1T	chr6p21.3
1553569_at	chr1:568136-568843 (+) // 98.03 // p36.33 /// chrM:7586-8295 (+) // 100.0 //	cytochrome c oxidase subunit II	COX2	---
1553570_x_at	chr1:568136-568843 (+) // 98.03 // p36.33 /// chrM:7586-8295 (+) // 100.0 //	cytochrome c oxidase subunit II	COX2	---
1553572_a_at	chr17:74524601-74533667 (-) // 98.22 // q25.1	cytoglobin	CYGB	chr17q25.1
1553573_s_at	chr19:1286167-1299944 (+) // 89.1 // p13.3	ephrin-A2	EFNA2	chr19p13.3
1553574_at	chr9:21481066-21481693 (-) // 100.0 // p21.3	interferon, epsilon	IFNE	chr9p21.3
1553575_at	chrM:14149-14674 (-) // 99.62 //	NADH dehydrogenase, subunit 6 (complex I)	ND6	---
1553579_a_at	chr8:7716700-7718504 (+) // 79.23 // p23.1 /// chr8:7308085-7309887 (-) // 79.81 // p23.1	sperm associated antigen 11A /// sperm associated antigen 11B	SPAG11A /// SPAG11B	chr8p23.1
1553581_s_at	chr5:64020210-64050192 (-) // 58.97 // q12.3	SREK1-interacting protein 1	SREK1IP1	chr5q12.3
1553582_a_at	chr8:7716700-7718504 (+) // 76.35 // p23.1 /// chr8:7308085-7309887 (-) // 76.58 // p23.1	sperm associated antigen 11A /// sperm associated antigen 11B	SPAG11A /// SPAG11B	chr8p23.1
1553583_a_at	chr11:77774927-77775368 (+) // 100.0 // q14.1	thyroid hormone responsive	THRSP	chr11q14.1
1553584_at	chrX:45010896-45013230 (-) // 99.76 // p11.3	chromosome X open reading frame 36	CXorf36	chrXp11.3
1553585_a_at	chrX:151283637-151284012 (-) // 100.0 // q28	MAGEA10-MAGEA5 readthrough /// MAGE family member A5	MAGEA10-MAGEA5 /// MAGEA5	chrXq28
1553586_at	chr16:30933916-30934285 (-) // 100.0 // p11.2	FBXL19 antisense RNA 1 (head to head)	FBXL19-AS1	chr16p11.2
1553587_a_at	chr2:75185806-75187275 (+) // 96.33 // p12	polymerase (DNA-directed), epsilon 4, accessory subunit	POLE4	chr2p12
1553588_at	chrM:10059-10405 (+) // 100.0 //	NADH dehydrogenase, subunit 3 (complex I) /// SH3-domain kinase binding protein 1	ND3 /// SH3KBP1	chrXp22.1-p21.3
1553589_a_at	chr1:47649642-47655604 (-) // 100.0 // p33	PDZK1 interacting protein 1	PDZK1IP1	chr1p33
1553590_at	chr9:44998146-44998488 (+) // 71.05 // p11.2 /// chr9:45733587-45733927 (+) // 71.05 // p11.2 /// chr9:46117320-46117656 (+) // 69.59 // p11.2 /// chr9:67785912-67786254 (-) // 71.64 // q13 /// chr9:46386659-46386995 (-) // 69.88 // p11.2	family with sequence similarity 27, member E2 /// family with sequence similarity 27, member E3	FAM27E2 /// FAM27E3	chr9p11.2 /// chr9q13
1553591_at	chr22:22994680-22996550 (+) // 100.0 // q11.22 /// chr22:25029259-25031140 (+) // 96.76 // q11.23	breakpoint cluster region pseudogene 3	BCRP3	chr22q11.23
1553592_x_at	chr22:22994680-22996550 (+) // 100.0 // q11.22 /// chr22:25029259-25031140 (+) // 96.76 // q11.23	breakpoint cluster region pseudogene 3	BCRP3	chr22q11.23
1553593_a_at	chr9:108424777-108425104 (+) // 100.0 // q31.2	T-cell acute lymphocytic leukemia 2	TAL2	chr9q32
1553594_a_at	chr19:17927662-17932315 (-) // 99.35 // p13.11	insulin-like 3 (Leydig cell)	INSL3	chr19p13.2-p12
1553599_a_at	chr12:102122427-102133240 (-) // 96.78 // q23.2	synaptonemal complex protein 3	SYCP3	chr12q
1553600_at	chr3:46742822-46752413 (+) // 98.12 // p21.31	transmembrane inner ear	TMIE	chr3p21
1553601_a_at	chr3:46742822-46752413 (+) // 98.12 // p21.31	transmembrane inner ear	TMIE	chr3p21
1553602_at	chr12:55248299-55252170 (+) // 72.08 // q13.2	mucin-like 1	MUCL1	chr12q
1553603_s_at	chr2:38523042-38604415 (-) // 95.06 // p22.2	atlastin GTPase 2	ATL2	chr2p22.3
1553604_at	chr7:48559812-48687087 (+) // 85.71 // p12.3	ATP binding cassette subfamily A member 13	ABCA13	chr7p12.3
1553605_a_at	chr7:48559812-48687087 (+) // 85.71 // p12.3	ATP binding cassette subfamily A member 13	ABCA13	chr7p12.3
1553607_at	chr21:30565800-30660675 (+) // 66.63 // q21.3	BTB and CNC homology 1, basic leucine zipper transcription factor 1 /// GRIK1 antisense RNA 2 /// long intergenic non-protein coding RNA 189	BACH1 /// GRIK1-AS2 /// LINC00189	chr21q22.11
1553608_a_at	chr21:30565800-30660675 (+) // 66.63 // q21.3	long intergenic non-protein coding RNA 189	LINC00189	chr21q22.11
1553611_s_at	chr11:75133437-75141283 (-) // 80.82 // q13.4	kelch-like family member 35	KLHL35	chr11q13.4
1553612_at	chr5:178286953-178312029 (+) // 93.51 // q35.3	zinc finger protein 354B	ZNF354B	chr5q35.3
1553613_s_at	chr6:1610680-1612419 (+) // 85.2 // p25.3	forkhead box C1	FOXC1	chr6p25
1553614_a_at	chr7:153754684-153757483 (-) // 14.87 // q36.2	long intergenic non-protein coding RNA 1198 /// uncharacterized LOC102723968	LINC01198 /// LOC102723968	chr13q14.13
1553618_at	chr2:96257765-96265519 (+) // 97.51 // q11.1 /// chr2:96142712-96150485 (-) // 97.09 // q11.1 /// chr2:97691514-97699374 (-) // 95.08 // q11.2	tripartite motif containing 43 /// tripartite motif containing 43B	TRIM43 /// TRIM43B	chr2q11.1
1553619_a_at	chr2:96257765-96265519 (+) // 97.51 // q11.1 /// chr2:96142712-96150485 (-) // 97.09 // q11.1 /// chr2:97691514-97699374 (-) // 95.08 // q11.2	tripartite motif containing 43 /// tripartite motif containing 43B	TRIM43 /// TRIM43B	chr2q11.1
1553620_at	chr3:140396880-140419991 (+) // 99.53 // q23	tripartite motif containing 42	TRIM42	chr3q23
1553622_a_at	chr15:39892855-40075031 (-) // 99.63 // q14	fibrous sheath interacting protein 1	FSIP1	chr15q14
1553623_at	chr22:31725009-31726280 (+) // 93.86 // q12.2	uncharacterized LOC84843	LOC84843	chr22q12.2
1553625_at	chr15:38746354-38775866 (+) // 79.3 // q14	family with sequence similarity 98, member B	FAM98B	chr15q14
1553626_a_at	chr17:45403704-45492340 (+) // 98.02 // q21.32	EF-hand calcium binding domain 13	EFCAB13	chr17q21.32
1553627_s_at	chr17:45403704-45492340 (+) // 98.02 // q21.32	EF-hand calcium binding domain 13	EFCAB13	chr17q21.32
1553629_a_at	chr5:156588857-156593275 (-) // 95.62 // q33.3	family with sequence similarity 71, member B	FAM71B	chr5q33.3
1553630_at	chr10:63422718-63526524 (+) // 96.06 // q21.2	chromosome 10 open reading frame 107	C10orf107	chr10q21.2
1553633_s_at	chr4:103822084-103940876 (-) // 98.02 // q24	solute carrier family 9, subfamily B (NHA1, cation proton antiporter 1), member 1	SLC9B1	chr4q24
1553634_a_at	chr7:141404045-141438030 (-) // 79.88 // q34	WEE2 antisense RNA 1	WEE2-AS1	chr7q34
1553635_s_at	chr1:67218141-67244729 (+) // 99.78 // p31.3	Tctex1 domain containing 1	TCTEX1D1	chr1p31.3
1553636_at	chr15:38226807-38243740 (+) // 99.63 // q14	transmembrane and coiled-coil domains 5A	TMCO5A	chr15q14
1553637_s_at	chr15:38226807-38243740 (+) // 99.63 // q14	transmembrane and coiled-coil domains 5A	TMCO5A	chr15q14
1553639_a_at	chr5:149109860-149227589 (+) // 96.44 // q32	peroxisome proliferator-activated receptor gamma, coactivator 1 beta	PPARGC1B	chr5q32
1553640_at	chr8:10753554-10782341 (-) // 87.87 // p23.1	X-linked Kx blood group related 6	XKR6	chr8p23.1
1553641_a_at	chr7:130353485-130372268 (-) // 85.74 // q32.2	testis specific 13	TSGA13	chr7q32
1553642_at	chr9:139377946-139380518 (+) // 87.28 // q34.3	chromosome 9 open reading frame 163	C9orf163	chr9q34.3
1553644_at	chr14:95883830-95918635 (-) // 97.35 // q32.13	spectrin repeat containing, nuclear envelope family member 3	SYNE3	chr14q32.13
1553645_at	chr2:179697304-179710470 (-) // 92.79 // q31.2	coiled-coil domain containing 141	CCDC141	chr2q31.2
1553646_at	chrX:83576208-83757461 (-) // 95.99 // q21.1	highly divergent homeobox	HDX	chrXq21.1
1553647_at	chr16:80637611-80838175 (-) // 98.52 // q23.2	chromodomain protein, Y-like 2	CDYL2	chr16q23.2
1553651_at	chr18:51884954-51904707 (+) // 86.61 // q21.2	chromosome 18 open reading frame 54	C18orf54	chr18q21.2
1553652_a_at	chr18:51884954-51904707 (+) // 86.61 // q21.2	chromosome 18 open reading frame 54	C18orf54	chr18q21.2
1553654_at	chr1:210126051-210335897 (+) // 98.18 // q32.2	synaptotagmin XIV	SYT14	chr1q32.2
1553655_at	chr5:54408759-54469003 (-) // 86.6 // q11.2	cell division cycle 20B	CDC20B	chr5q11.2
1553656_at	chr10:114043492-114062238 (+) // 94.5 // q25.2	tectorin beta	TECTB	chr10q25-q26
1553657_at	chr16:22103861-22149873 (+) // 99.88 // p12.2	von Willebrand factor A domain-containing protein 3A /// von Willebrand factor A domain containing 3A	LOC101930115 /// VWA3A	chr16p12.2
1553658_at	chr22:20193919-20196060 (+) // 99.53 // q11.21	long intergenic non-protein coding RNA 896	LINC00896	chr22q11.21
1553660_at	chr6:655939-656944 (-) // 99.01 // p25.3	HUS1 checkpoint clamp component B	HUS1B	chr6p25.3
1553661_a_at	chr6:655939-656944 (-) // 99.01 // p25.3	HUS1 checkpoint clamp component B	HUS1B	chr6p25.3
1553663_a_at	chr17:79859984-79860781 (+) // 96.88 // q25.3	neuropeptide B	NPB	chr17q25.3
1553666_at	chr11:27370418-27385415 (-) // 93.51 // p14.1	coiled-coil domain containing 34	CCDC34	chr11p14.1
1553668_at	chr3:197518139-197598456 (+) // 94.66 // q29	leucine-rich repeats and calponin homology (CH) domain containing 3	LRCH3	chr3q29
1553670_at	chr11:77635487-77705712 (-) // 97.05 // q14.1	integrator complex subunit 4	INTS4	chr11q14.1
1553672_at	chr1:225706747-225840788 (-) // 80.31 // q42.12	enabled homolog (Drosophila)	ENAH	chr1q42.12
1553673_at	chr20:2083518-2157681 (+) // 91.73 // p13	serine/threonine kinase 35	STK35	chr20p13
1553674_at	chr1:74645599-74663873 (-) // 86.96 // p31.1	leucine-rich repeats and IQ motif containing 3	LRRIQ3	chr1p31.1
1553675_at	chr6:43028181-43035116 (+) // 85.81 // p21.1	kinesin light chain 4	KLC4	chr6p21.1
1553677_a_at	chr1:168148176-168169885 (+) // 98.15 // q24.2	TOR signaling pathway regulator	TIPRL	chr1q23.2
1553678_a_at	chr10:33190179-33224488 (-) // 91.14 // p11.22	integrin beta 1	ITGB1	chr10p11.2
1553679_s_at	chr7:65338253-65420368 (+) // 91.58 // q11.21	vitamin K epoxide reductase complex subunit 1 like 1	VKORC1L1	chr7q11.21
1553681_a_at	chr10:72357494-72362515 (-) // 89.0 // q22.1	perforin 1 (pore forming protein)	PRF1	chr10q22
1553682_at	chr12:1675159-1703331 (-) // 76.35 // p13.33	F-box and leucine-rich repeat protein 14	FBXL14	chr12p13.33
1553683_s_at	chr12:1675159-1703331 (-) // 76.35 // p13.33	F-box and leucine-rich repeat protein 14	FBXL14	chr12p13.33
1553684_at	chr6:109713543-109761829 (-) // 77.98 // q21	peptidylprolyl isomerase (cyclophilin)-like 6	PPIL6	chr6q21
1553685_s_at	chr12:53805535-53807754 (+) // 97.48 // q13.13	Sp1 transcription factor	SP1	chr12q13.1
1553686_at	chr18:43753992-43843260 (+) // 98.44 // q21.1	chromosome 18 open reading frame 25	C18orf25	chr18q21.1
1553688_at	chr3:15452537-15469011 (-) // 87.07 // p25.1	methyltransferase like 6	METTL6	chr3p25.1
1553689_s_at	chr3:15452537-15469011 (-) // 87.07 // p25.1	methyltransferase like 6	METTL6	chr3p25.1
1553690_at	chr3:20202086-20227708 (-) // 70.17 // p24.3	shugoshin-like 1 (S. pombe)	SGOL1	chr3p24.3
1553691_at	chr1:235612643-235667884 (-) // 99.96 // q42.3	beta-1,3-N-acetylgalactosaminyltransferase 2	B3GALNT2	chr1q42.3
1553693_s_at	chr4:169922302-169931405 (-) // 57.68 // q32.3	carbonyl reductase 4	CBR4	chr4q32.3
1553694_a_at	chr11:17111196-17191288 (-) // 99.18 // p15.1	phosphatidylinositol-4-phosphate 3-kinase, catalytic subunit type 2 alpha	PIK3C2A	chr11p15.5-p14
1553695_a_at	chr11:119039439-119054725 (+) // 97.71 // q23.3	NLR family member X1	NLRX1	chr11q23.3
1553696_s_at	chr19:37902058-37958339 (-) // 70.56 // q13.12	zinc finger protein 569	ZNF569	chr19q13.12
1553697_at	chr1:229460157-229478264 (-) // 92.49 // q42.13	centriole, cilia and spindle-associated protein	CCSAP	chr1q42.13
1553698_a_at	chr1:229460157-229478264 (-) // 92.49 // q42.13	centriole, cilia and spindle-associated protein	CCSAP	chr1q42.13
1553701_a_at	chr22:31059390-31063830 (-) // 79.21 // q12.2	dual specificity phosphatase 18	DUSP18	chr22q12.2
1553702_at	chr1:120164897-120166020 (-) // 92.89 // p12	zinc finger protein 697	ZNF697	chr1p12
1553703_at	chr19:12721738-12745023 (+) // 66.56 // p13.2	zinc finger protein 791	ZNF791	chr19p13.2
1553704_x_at	chr19:12721738-12745023 (+) // 66.56 // p13.2	zinc finger protein 791	ZNF791	chr19p13.2
1553705_a_at	chr1:240070594-240072914 (+) // 99.74 // q43	cholinergic receptor, muscarinic 3	CHRM3	chr1q43
1553706_at	chr8:38831696-38846153 (+) // 79.46 // p11.22	HtrA serine peptidase 4	HTRA4	chr8p11.22
1553708_at	chr7:47802970-47806338 (+) // 34.47 // p12.3	long intergenic non-protein coding RNA 525	LINC00525	chr7p12.3
1553709_a_at	chr1:52870242-52882694 (+) // 96.54 // p32.3	pre-mRNA processing factor 38A	PRPF38A	chr1p32.3
1553710_at	chr4:165878123-165880274 (+) // 77.12 // q32.3	family with sequence similarity 218, member A	FAM218A	chr4q32.3
1553711_a_at	chr4:165878123-165880274 (+) // 77.12 // q32.3	family with sequence similarity 218, member A	FAM218A	chr4q32.3
1553713_a_at	chr12:49458327-49463789 (-) // 89.33 // q13.12	Ras homolog enriched in brain like 1	RHEBL1	chr12q13.12
1553715_s_at	chr16:691928-698474 (+) // 90.58 // p13.3	family with sequence similarity 195, member A /// uncharacterized LOC100287175	FAM195A /// LOC100287175	chr16p13.3
1553717_at	chr7:66093902-66106200 (+) // 93.85 // q11.21	potassium channel tetramerization domain containing 7	KCTD7	chr7q11.21
1553718_at	chr19:57901111-57911488 (+) // 49.97 // q13.43	zinc finger protein 548	ZNF548	chr19q13.43
1553719_s_at	chr19:57901111-57911488 (+) // 49.97 // q13.43	zinc finger protein 548	ZNF548	chr19q13.43
1553720_a_at	chr13:25743254-25746421 (-) // 94.44 // q12.13	APC membrane recruitment protein 2	AMER2	chr13q12.13
1553721_at	chr18:59480572-59560304 (-) // 97.83 // q21.33	ring finger protein 152	RNF152	chr18q21.33
1553722_s_at	chr18:59480572-59560304 (-) // 97.83 // q21.33	ring finger protein 152	RNF152	chr18q21.33
1553723_at	chr16:57702171-57722624 (+) // 90.72 // q21	adhesion G protein-coupled receptor G3	ADGRG3	chr16q21
1553725_s_at	chr1:91403041-91405677 (-) // 98.0 // p22.2	zinc finger protein 644	ZNF644	chr1p22.2
1553726_s_at	chr6:121401354-121563396 (-) // 84.86 // q22.31	TBC1 domain family, member 32	TBC1D32	chr6q22.31
1553727_at	chr12:662401-671093 (+) // 94.2 // p13.33	beta-1,4-N-acetyl-galactosaminyl transferase 3	B4GALNT3	chr12p13.33
1553728_at	chr12:122667672-122688017 (+) // 91.9 // q24.31	leucine rich repeat containing 43	LRRC43	chr12q24.31
1553729_s_at	chr12:122667672-122688017 (+) // 91.9 // q24.31	leucine rich repeat containing 43	LRRC43	chr12q24.31
1553730_x_at	chr12:122667672-122688017 (+) // 91.9 // q24.31	leucine rich repeat containing 43	LRRC43	chr12q24.31
1553732_s_at	chr19:33369767-33450858 (-) // 90.79 // q13.11	centrosomal protein 89kDa	CEP89	chr19q13.11
1553734_at	chr14:96858447-96955113 (+) // 95.96 // q32.2	adenylate kinase 7	AK7	chr14q32.2
1553736_at	chr12:72050125-72057638 (-) // 85.7 // q21.1	zinc finger, C3H1-type containing	ZFC3H1	chr12q21.1
1553739_at	chr3:10206566-10283877 (+) // 98.5 // p25.3	interleukin 1 receptor associated kinase 2	IRAK2	chr3p25.3
1553740_a_at	chr3:10206566-10283877 (+) // 98.5 // p25.3	interleukin 1 receptor associated kinase 2	IRAK2	chr3p25.3
1553741_at	chr1:6296299-6299479 (+) // 61.58 // p36.31	long intergenic non-protein coding RNA 337	LINC00337	chr1p36.31
1553743_at	chr2:208446078-208490055 (-) // 57.34 // q33.3	methyltransferase like 21A	METTL21A	chr2q33.3
1553746_a_at	chr12:80750133-80773363 (+) // 92.67 // q21.31	otogelin-like	OTOGL	chr12q21.31
1553747_at	chr2:240115026-240117153 (-) // 95.74 // q37.3	uncharacterized LOC85009	MGC16025	chr2q37.3
1553749_at	chr11:95504768-95522955 (-) // 77.55 // q21	family with sequence similarity 76, member B	FAM76B	chr11q21
1553750_a_at	chr11:95504768-95522955 (-) // 77.55 // q21	family with sequence similarity 76, member B	FAM76B	chr11q21
1553752_at	chr20:44515129-44516695 (-) // 77.9 // q13.12	spermatogenesis associated 25	SPATA25	chr20q13.12
1553755_at	chr19:17566235-17571726 (-) // 72.71 // p13.11	nucleoredoxin-like 1	NXNL1	chr19p13.11
1553756_at	chr9:3898645-3898960 (+) // 39.47 // p24.2	GLIS3 antisense RNA 1	GLIS3-AS1	chr9p24.2
1553757_at	chr3:197608910-197686884 (-) // 93.89 // q29	IQ motif containing G	IQCG	chr3q29
1553759_at	chr6:119231762-119256279 (-) // 97.66 // q22.31	minichromosome maintenance 9 homologous recombination repair factor	MCM9	chr6q22.31
1553761_at	chr22:32072241-32109078 (-) // 85.24 // q12.2	proline rich 14-like	PRR14L	chr22q12.2
1553764_a_at	chr14:23441026-23451547 (-) // 92.81 // q11.2	ajuba LIM protein	AJUBA	chr14q11.2
1553765_a_at	chr6:97372604-97588630 (+) // 94.35 // q16.1	kelch-like family member 32	KLHL32	chr6q16.1
1553768_a_at	chr6:117803805-117891018 (+) // 95.17 // q22.1	discoidin, CUB and LCCL domain containing 1	DCBLD1	chr6q22.1
1553769_at	chr1:159921283-159924044 (-) // 95.91 // q23.2	SLAM family member 9	SLAMF9	chr1q23.2
1553770_a_at	chr1:159921283-159924044 (-) // 95.91 // q23.2	SLAM family member 9	SLAMF9	chr1q23.2
1553772_at	chr3:141882413-141944434 (-) // 78.74 // q23	glycerol kinase 5 (putative)	GK5	chr3q23
1553775_at	chr3:37283285-37285729 (-) // 81.12 // p22.2	uncharacterized FLJ31715	FLJ31715	chr3p22.1
1553776_at	chr1:64669284-64710023 (+) // 87.9 // p31.3	ubiquitin-conjugating enzyme E2U (putative)	UBE2U	chr1p31.3
1553778_at	chr7:73248919-73256855 (-) // 95.77 // q11.23	Williams Beuren syndrome chromosome region 27	WBSCR27	chr7q11.23
1553780_at	chr14:105287537-105290055 (+) // 41.41 // q32.33	long intergenic non-protein coding RNA 638	LINC00638	chr14q32.33
1553781_at	chr7:138710451-138720775 (-) // 80.47 // q34	zinc finger CCCH-type, antiviral 1-like	ZC3HAV1L	chr7q34
1553785_at	chr4:82348176-82393061 (-) // 98.97 // q21.21	RasGEF domain family member 1B	RASGEF1B	chr4q21.21
1553787_at	chr11:128769473-128775592 (-) // 88.14 // q24.3	chromosome 11 open reading frame 45	C11orf45	chr11q24.3
1553789_a_at	chr21:47720096-47738136 (-) // 54.56 // q22.3	chromosome 21 open reading frame 58	C21orf58	chr21q22.3
1553792_at	chr4:123183916-123197340 (+) // 97.04 // q27	KIAA1109	KIAA1109	chr4q27
1553793_a_at	chr4:123183916-123197340 (+) // 97.04 // q27	KIAA1109	KIAA1109	chr4q27
1553794_at	chr13:39540061-39564983 (-) // 97.24 // q13.3	stomatin (EPB72)-like 3	STOML3	chr13q13.3
1553796_at	chr2:6111090-6114375 (+) // 61.71 // p25.2	long intergenic non-protein coding RNA 1105	LINC01105	chr2p25.2
1553797_a_at	chr2:6111090-6114375 (+) // 61.71 // p25.2	long intergenic non-protein coding RNA 1105	LINC01105	chr2p25.2
1553798_a_at	chr7:102453680-102715015 (-) // 96.27 // q22.1	F-box and leucine-rich repeat protein 13	FBXL13	chr7q22.1
1553799_at	chr15:49620593-49913118 (-) // 96.3 // q21.2	family with sequence similarity 227, member B	FAM227B	chr15q21.2
1553801_a_at	chr14:31916197-31926631 (-) // 70.81 // q12	D-tyrosyl-tRNA deacylase 2 (putative)	DTD2	chr14q12
1553802_a_at	chrX:139585861-139587225 (-) // 85.61 // q27.1	SRY box 3	SOX3	chrXq27.1
1553803_at	chr17:43331759-43339479 (-) // 92.5 // q21.31	spermatogenesis associated 32	SPATA32	chr17q21.31
1553804_a_at	chr17:43331759-43339479 (-) // 92.5 // q21.31	spermatogenesis associated 32	SPATA32	chr17q21.31
1553805_at	chr3:63805040-63817523 (+) // 73.13 // p14.1	chromosome 3 open reading frame 49	C3orf49	chr3p14.1
1553808_a_at	chr10:101292693-101296278 (+) // 92.06 // q24.2	NK2 homeobox 3	NKX2-3	chr10q24.2
1553809_a_at	chr9:71151499-71155780 (-) // 95.51 // q21.11	transmembrane protein 252	TMEM252	chr9q21.11
1553810_a_at	chr3:108269404-108308299 (-) // 98.91 // q13.13	KIAA1524	KIAA1524	chr3q13.13
1553811_at	chr12:110171912-110211287 (-) // 53.51 // q24.11	FAM222A antisense RNA 1	FAM222A-AS1	chr12q24.11
1553812_at	chr19:2978194-2980404 (+) // 78.44 // p13.3	transducin-like enhancer of split 6	TLE6	chr19p13.3
1553813_s_at	chr19:2978194-2980404 (+) // 78.44 // p13.3	transducin-like enhancer of split 6	TLE6	chr19p13.3
1553815_a_at	chrX:13673406-13683525 (+) // 71.62 // p22.2	transcription elongation factor A (SII) N-terminal and central domain containing	TCEANC	chrXp22.2
1553817_at	chr20:23969728-23971496 (+) // 96.68 // p11.21 /// chr22:21637092-21638854 (+) // 98.08 // q11.21 /// chr22:18834367-18836129 (+) // 97.92 // q11.21 /// chr22:24647895-24649663 (+) // 98.2 // q11.23 /// chr22:21480240-21482002 (-) // 97.97 // q11.21 /// chr22:25053039-25054807 (-) // 97.86 // q11.23	putative POM121-like protein 1 /// putative POM121-like protein 1 /// putative POM121-like protein 1 /// putative POM121-like protein 1-like /// POM121 transmembrane nucleoporin-like 10, pseudogene /// POM121 transmembrane nucleoporin-like 1, pseudogene /// POM121 transmembrane nucleoporin-like 4 pseudogene /// POM121 transmembrane nucleoporin-like 7 /// POM121 transmembrane nucleoporin-like 8 ps…	LOC101929738 /// LOC102724151 /// LOC102724728 /// LOC727983 /// POM121L10P /// POM121L1P /// POM121L4P /// POM121L7 /// POM121L8P /// POM121L9P	chr22q11.2 /// chr22q11.21 /// chr22q11.22 /// chr22q11.23
1553818_x_at	chr20:23969728-23971496 (+) // 96.68 // p11.21 /// chr22:21637092-21638854 (+) // 98.08 // q11.21 /// chr22:18834367-18836129 (+) // 97.92 // q11.21 /// chr22:24647895-24649663 (+) // 98.2 // q11.23 /// chr22:21480240-21482002 (-) // 97.97 // q11.21 /// chr22:25053039-25054807 (-) // 97.86 // q11.23	putative POM121-like protein 1 /// putative POM121-like protein 1 /// putative POM121-like protein 1 /// putative POM121-like protein 1-like /// POM121 transmembrane nucleoporin-like 10, pseudogene /// POM121 transmembrane nucleoporin-like 1, pseudogene /// POM121 transmembrane nucleoporin-like 3, pseudogene /// POM121 transmembrane nucleoporin-like 4 pseudogene /// POM121 transmembrane nucleopor…	LOC101929738 /// LOC102724151 /// LOC102724728 /// LOC727983 /// POM121L10P /// POM121L1P /// POM121L3P /// POM121L4P /// POM121L7 /// POM121L8P /// POM121L9P	chr20p11.21 /// chr22q11.2 /// chr22q11.21 /// chr22q11.22 /// chr22q11.23
1553821_at	chr12:112640501-112665980 (-) // 83.12 // q24.13	HECT domain containing E3 ubiquitin protein ligase 4	HECTD4	chr12q24.13
1553822_at	chr3:186915272-186919250 (+) // 97.53 // q27.3	receptor (chemosensory) transporter protein 1	RTP1	chr3q27.3
1553823_a_at	chr3:186915272-186919250 (+) // 97.53 // q27.3	receptor (chemosensory) transporter protein 1	RTP1	chr3q27.3
1553826_a_at	chr16:610421-615528 (+) // 97.15 // p13.3	proline rich 35	PRR35	chr16p13.3
1553828_at	chr11:114392437-114423605 (-) // 92.22 // q23.2	neurexophilin and PC-esterase domain family, member 1	NXPE1	chr11q23.2
1553829_at	chr2:38358246-38408988 (+) // 72.07 // p22.2	CYP1B1 antisense RNA 1	CYP1B1-AS1	chr2p22.2
1553830_s_at	chrX:151883169-151886695 (+) // 94.82 // q28 /// chrX:151918787-151922313 (-) // 94.75 // q28	MAGE family member A2 /// MAGE family member A2B	MAGEA2 /// MAGEA2B	chrXq28
1553831_at	chr22:39417226-39421676 (+) // 78.5 // q13.1	apolipoprotein B mRNA editing enzyme, catalytic polypeptide-like 3D	APOBEC3D	chr22q13.1
1553832_at	chr21:46719762-46725172 (-) // 86.13 // q22.3	long intergenic non-protein coding RNA 315	LINC00315	chr21q22.3
1553834_at	chr3:130159467-130203688 (+) // 96.92 // q22.1	collagen, type VI, alpha 5	COL6A5	chr3q22.1
1553835_a_at	chr3:130159467-130203688 (+) // 96.92 // q22.1	collagen, type VI, alpha 5	COL6A5	chr3q22.1
1553837_at	chr12:133287454-133295974 (+) // 89.22 // q24.33	PGAM family member 5, serine/threonine protein phosphatase, mitochondrial	PGAM5	chr12q24.33
1553838_at	chr4:159814691-159956333 (-) // 95.84 // q32.1	chromosome 4 open reading frame 45	C4orf45	chr4q32.1
1553839_at	chr4:24828580-24981826 (-) // 81.95 // p15.2	coiled-coil domain containing 149	CCDC149	chr4p15.2
1553840_a_at	chr4:24828580-24981826 (-) // 81.95 // p15.2	coiled-coil domain containing 149	CCDC149	chr4p15.2
1553842_at	chrX:18181052-18238999 (-) // 80.55 // p22.13	BEN domain containing 2	BEND2	chrXp22.13
1553843_at	chr10:23606171-23634245 (-) // 32.13 // p12.2	chromosome 10 open reading frame 67	C10orf67	chr10p12.2
1553844_a_at	chr10:23606171-23634245 (-) // 32.13 // p12.2	chromosome 10 open reading frame 67	C10orf67	chr10p12.2
1553845_x_at	chr10:23606171-23634245 (-) // 32.13 // p12.2	chromosome 10 open reading frame 67	C10orf67	chr10p12.2
1553846_at	chr13:46276445-46288693 (+) // 95.09 // q14.13	spermatid associated	SPERT	chr13q14.13
1553847_a_at	chr13:46276445-46288693 (+) // 95.09 // q14.13	spermatid associated	SPERT	chr13q14.13
1553849_at	chr8:130363987-130382623 (-) // 40.2 // q24.21	CCDC26 long non-coding RNA	CCDC26	chr8q24.21
1553850_at	chr21:40981508-40984750 (-) // 33.4 // q22.2	B3GALT5 antisense RNA 1	B3GALT5-AS1	chr21q22.2
1553851_at	chr12:101869122-101880771 (+) // 88.38 // q23.2	Spi-C transcription factor (Spi-1/PU.1 related)	SPIC	chr12q23.2
1553852_at	chr8:100168774-100222013 (+) // 80.3 // q22.2	vacuolar protein sorting 13 homolog B (yeast)	VPS13B	chr8q22.2
1553856_s_at	chrX:78200828-78217195 (+) // 99.55 // q21.1	purinergic receptor P2Y, G-protein coupled, 10	P2RY10	chrXq21.1
1553857_at	chr11:18725851-18747777 (-) // 99.14 // p15.1	immunoglobulin superfamily, member 22	IGSF22	chr11p15.1
1553858_at	chr11:62518436-62521614 (-) // 67.79 // q12.3	zinc finger and BTB domain containing 3	ZBTB3	chr11q12.3
1553859_at	chr11:18041956-18062797 (-) // 94.87 // p15.1	tryptophan hydroxylase 1	TPH1	chr11p15.3-p14
1553860_at	chr1:155006279-155023406 (+) // 97.53 // q22	DC-STAMP domain containing 1	DCST1	chr1q22
1553861_at	chr12:106696580-106740790 (+) // 98.71 // q23.3	t-complex 11, testis-specific-like 2	TCP11L2	chr12q23.3
1553863_at	chr10:49892920-49944286 (+) // 95.41 // q11.22	WDFY family member 4	WDFY4	chr10q11.23
1553864_at	chr10:125454701-125456911 (+) // 91.12 // q26.13	G protein-coupled receptor 26	GPR26	chr10q26.13
1553865_a_at	chr10:125454701-125456911 (+) // 91.12 // q26.13	G protein-coupled receptor 26	GPR26	chr10q26.13
1553868_a_at	chr5:93855163-93954284 (-) // 90.97 // q15	KIAA0825	KIAA0825	chr5q15
1553869_at	chr11:94917299-94964210 (-) // 96.03 // q21	sestrin 3	SESN3	chr11q21
1553871_at	chr19:1952482-1954546 (-) // 87.1 // p13.3	CSNK1G2 antisense RNA 1	CSNK1G2-AS1	chr19p13.3
1553872_at	chr17:21146046-21156722 (-) // 81.57 // p11.2	N-acetyltransferase domain containing 1	NATD1	chr17p11.2
1553873_at	chrX:21673490-21676448 (-) // 96.92 // p22.12	kelch-like family member 34	KLHL34	chrXp22.12
1553874_a_at	chr16:3138894-3142861 (-) // 99.19 // p13.3	zinc finger and SCAN domain containing 10	ZSCAN10	chr16p13.3
1553875_s_at	chr16:3138894-3142861 (-) // 99.19 // p13.3	zinc finger and SCAN domain containing 10	ZSCAN10	chr16p13.3
1553876_at	chr6:130504133-130686545 (-) // 73.55 // q23.1	sterile alpha motif domain containing 3	SAMD3	chr6q23.1
1553878_at	chr8:37791803-37797647 (-) // 89.57 // p11.23	glutamic-oxaloacetic transaminase 1-like 1	GOT1L1	chr8p11.23
1553879_a_at	chr8:37791803-37797647 (-) // 89.57 // p11.23	glutamic-oxaloacetic transaminase 1-like 1	GOT1L1	chr8p11.23
1553880_at	chr10:134258692-134262890 (+) // 72.73 // q26.3	chromosome 10 open reading frame 91	C10orf91	chr10q26.3
1553881_at	chr7:92167788-92169079 (+) // 55.07 // q21.2	uncharacterized protein MGC16142	MGC16142	chr7q21.2
1553882_at	---	long intergenic non-protein coding RNA 504	LINC00504	chr4p15.33
1553883_at	chr19:22934984-22937678 (-) // 75.79 // p12	zinc finger protein 99	ZNF99	chr19p12
1553885_x_at	chr19:22934984-22937678 (-) // 75.79 // p12	zinc finger protein 99	ZNF99	chr19p12
1553886_at	chr2:219899556-219903302 (-) // 22.46 // q35	cilia and flagella associated protein 65	CFAP65	chr2q35
1553887_at	chr19:51767136-51772582 (+) // 75.64 // q13.41	SIGLEC family like 1	SIGLECL1	chr19q13.41
1553888_at	chr11:18477373-18500801 (+) // 84.79 // p15.1	lactate dehydrogenase A-like 6A	LDHAL6A	chr11p15.1
1553889_at	chr11:19076898-19082228 (-) // 99.56 // p15.1	MAS-related GPR, member X2	MRGPRX2	chr11p15.1
1553890_s_at	chr19:49164665-49174278 (-) // 92.61 // q13.33	netrin 5	NTN5	chr19q13.33
1553891_at	chr1:44584527-44599578 (+) // 98.49 // p34.1	Kruppel-like factor 17	KLF17	chr1p34.1
1553893_at	chr19:15121546-15134064 (+) // 95.35 // p13.12	coiled-coil domain containing 105	CCDC105	chr19p13.12
1553894_at	chr13:44422843-44453827 (-) // 34.08 // q14.11	coiled-coil domain containing 122	CCDC122	chr13q14.11
1553895_at	chr11:6226797-6232359 (+) // 97.26 // p15.4	chromosome 11 open reading frame 42	C11orf42	chr11p15.4
1553898_a_at	chr7:56563915-56564969 (+) // 77.21 // p11.2	uncharacterized protein DKFZp434L192	DKFZp434L192	chr7p11.2
1553900_s_at	chr22:21647516-21649133 (+) // 99.31 // q11.21 /// chr22:18844794-18846411 (+) // 98.62 // q11.21 /// chr22:21469959-21471576 (-) // 99.17 // q11.21 /// chr22:22974534-22976451 (-) // 99.31 // q11.22 /// chr22:25042711-25044328 (-) // 98.34 // q11.23 /// chr22:23653625-23655237 (-) // 98.07 // q11.23	uncharacterized LOC102725072 /// POM121 transmembrane nucleoporin-like 1, pseudogene /// POM121 transmembrane nucleoporin-like 8 pseudogene /// POM121 transmembrane nucleoporin-like 9, pseudogene	LOC102725072 /// POM121L1P /// POM121L8P /// POM121L9P	chr22q11.2 /// chr22q11.22
1553901_x_at	chr19:20278038-20310601 (+) // 74.12 // p12	zinc finger protein 486	ZNF486	chr19p12
1553905_at	chrX:35937897-36008268 (+) // 98.19 // p21.1	cilia and flagella associated protein 47	CFAP47	chrXp21.1
1553906_s_at	chr6:36973422-36996844 (+) // 83.23 // p21.2	FYVE, RhoGEF and PH domain containing 2	FGD2	chr6p21.2
1553907_a_at	chr15:41474932-41522891 (-) // 85.76 // q15.1	exonuclease 3'-5' domain containing 1	EXD1	chr15q15.1
1553909_x_at	chr10:102672719-102704088 (+) // 79.69 // q24.31	SMC5-SMC6 complex localization factor 2	SLF2	chr10q24.31
1553910_at	chr1:108764992-108786673 (-) // 80.39 // p13.3	neuroblastoma breakpoint family, member 4	NBPF4	chr1p13.3
1553911_at	chr20:45042868-45087915 (-) // 68.62 // q13.12	zinc finger protein 663, pseudogene	ZNF663P	chr20q13.12
1553912_at	chr4:3578595-3592716 (+) // 42.27 // p16.3	long intergenic non-protein coding RNA 955	LINC00955	chr4p16.3
1553914_at	chr16:34256370-34258594 (+) // 98.54 // p11.2	uncharacterized LOC162137	LOC162137	chr16p11.2
1553915_at	chr10:29135336-29170322 (+) // 39.07 // p12.1	chromosome 10 open reading frame 126	C10orf126	chr10p12.1
1553917_at	chr2:209130990-209170269 (+) // 92.3 // q34	phosphoinositide kinase, FYVE finger containing	PIKFYVE	chr2q34
1553918_at	chr21:43131649-43135935 (-) // 51.87 // q22.3	long intergenic non-protein coding RNA 479	LINC00479	chr21q22.3
1553919_at	chr9:138235092-138238384 (+) // 82.53 // q34.3	chromosome 9 open reading frame 62	C9orf62	chr9q34.3
1553920_at	chr9:114500148-114557288 (-) // 94.22 // q31.3	chromosome 9 open reading frame 84	C9orf84	chr9q31.3
1553923_at	chr11:62885996-62911693 (-) // 95.43 // q12.3	solute carrier family 22, member 24	SLC22A24	chr11q12.3
1553924_at	chr1:166573993-166594471 (+) // 92.69 // q24.1	flavin containing monooxygenase 9 pseudogene	FMO9P	chr1q24.1
1553927_at	chr7:148287656-148312951 (+) // 97.54 // q36.1	chromosome 7 open reading frame 33	C7orf33	chr7q36.1
1553928_at	chr4:141445351-141471843 (+) // 93.9 // q31.1	ELMO/CED-12 domain containing 2	ELMOD2	chr4q31.1
1553929_at	chr19:6306230-6333562 (-) // 89.77 // p13.3	alkaline ceramidase 1	ACER1	chr19p13.3
1553930_at	chr6:132965856-132967142 (-) // 99.22 // q23.2	trace amine associated receptor 1	TAAR1	chr6q23.2
1553931_at	chr6:159262159-159263173 (-) // 80.31 // q25.3	oligosaccharyltransferase complex subunit pseudogene 1	OSTCP1	chr6q25.3
1553934_at	chr18:61747242-61816260 (-) // 66.59 // q22.1	long intergenic non-protein coding RNA 305	LINC00305	chr18q22.1
1553935_at	chr3:133148130-133174622 (-) // 21.93 // q22.1	BFSP2 antisense RNA 1	BFSP2-AS1	chr3q22.1
1553936_a_at	chr3:133148130-133174622 (-) // 21.93 // q22.1	BFSP2 antisense RNA 1	BFSP2-AS1	chr3q22.1
1553938_a_at	chr5:146614668-146722606 (+) // 79.11 // q32	serine/threonine kinase 32A	STK32A	chr5q32
1553940_a_at	chr15:99791745-99926472 (+) // 93.77 // q26.3	leucine rich repeat containing 28	LRRC28	chr15q26.3
1553943_at	chr11:780116-780783 (+) // 99.85 // p15.5	uncharacterized LOC105369190 /// uncharacterized LOC171391	LOC105369190 /// LOC171391	chr11p15.5
1553944_at	chr14:39703201-39716240 (+) // 98.8 // q21.1	melanoma inhibitory activity 2	MIA2	chr14q13.2
1553945_at	chr14:63779548-63785593 (-) // 99.63 // q23.2	glycoprotein hormone beta 5	GPHB5	chr14q23.2
1553946_at	chr12:55038396-55042149 (-) // 94.97 // q13.2	dermcidin	DCD	chr12q13.1
1553947_at	chr16:70284394-70285848 (-) // 76.56 // q22.1	exosome component 6	EXOSC6	chr16q22.1
1553949_at	chr12:175930-178664 (+) // 95.98 // p13.33 /// chr20:62956709-62959443 (-) // 95.19 // q13.33	IQ motif and Sec7 domain 3	IQSEC3	chr12p13.33
1553952_at	chr3:195924324-195938300 (-) // 98.33 // q29	zinc finger, DHHC-type containing 19	ZDHHC19	chr3q29
1553954_at	chr1:95448296-95538501 (-) // 96.86 // p21.3	ALG14, UDP-N-acetylglucosaminyltransferase subunit	ALG14	chr1p21.3
1553955_at	chr2:48667907-48742524 (+) // 95.25 // p16.3	protein phosphatase 1, regulatory subunit 21	PPP1R21	chr2p16.3
1553956_at	chr2:202488417-202507686 (-) // 98.01 // q33.1	transmembrane protein 237	TMEM237	chr2q33.2
1553957_at	chr19:12636707-12662314 (-) // 64.36 // p13.2	zinc finger protein 564	ZNF564	chr19p13.2
1553959_a_at	chr1:1167644-1169560 (+) // 85.5 // p36.33	UDP-Gal:betaGal beta 1,3-galactosyltransferase 6	B3GALT6	chr1p36.33
1553960_at	chr20:44462473-44471914 (+) // 71.41 // q13.12	sorting nexin family member 21	SNX21	chr20q13.12
1553961_s_at	chr20:44462473-44471914 (+) // 71.41 // q13.12	sorting nexin family member 21	SNX21	chr20q13.12
1553962_s_at	chr2:20646834-20648541 (+) // 89.46 // p24.1	ras homolog family member B	RHOB	chr2p24
1553963_at	chr2:20646834-20648541 (+) // 89.46 // p24.1	ras homolog family member B	RHOB	chr2p24
1553965_x_at	chr2:20646834-20648541 (+) // 89.46 // p24.1	ras homolog family member B	RHOB	chr2p24
1553967_at	chr19:1911806-1913446 (+) // 95.26 // p13.3	adenosine deaminase, tRNA-specific 3	ADAT3	chr19p13.3
1553968_a_at	chr19:1911806-1913446 (+) // 95.26 // p13.3	adenosine deaminase, tRNA-specific 3	ADAT3	chr19p13.3
1553970_s_at	chr9:135937379-135947248 (+) // 93.83 // q34.2	carboxyl ester lipase	CEL	chr9q34.3
1553971_a_at	chr7:99807285-99811308 (-) // 55.87 // q22.1	GATS, stromal antigen 3 opposite strand	GATS	chr7q22.1
1553972_a_at	chr21:44473300-44496472 (-) // 83.8 // q22.3	cystathionine-beta-synthase /// cystathionine-beta-synthase like	CBS /// CBSL	chr21q22.3
1553973_a_at	chr5:147582403-147594700 (+) // 92.07 // q32	serine peptidase inhibitor, Kazal type 6	SPINK6	chr5q32
1553974_at	chr22:19428408-19435666 (-) // 53.47 // q11.21	chromosome 22 open reading frame 39	C22orf39	chr22q11.21
1553976_a_at	chr10:103348065-103369410 (+) // 93.3 // q24.32	deleted in primary ciliary dyskinesia homolog (mouse)	DPCD	chr10q24.32
1553977_a_at	chr6:46517318-46620537 (-) // 95.53 // p12.3	cytochrome P450, family 39, subfamily A, polypeptide 1	CYP39A1	chr6p12.3
1553978_at	chr19:19287714-19302983 (-) // 66.26 // p13.11	BLOC-1 related complex subunit 8	BORCS8	chr19p13.11
1553979_at	chr19:9671030-9672063 (-) // 1.92 // p13.2	zinc finger protein 121	ZNF121	chr19p
1553982_a_at	---	RAB7B, member RAS oncogene family	RAB7B	chr1q32
1553983_at	chr2:242615161-242617087 (-) // 89.52 // q37.3	deoxythymidylate kinase	DTYMK	chr2q37.3
1553984_s_at	chr2:242615161-242617087 (-) // 89.52 // q37.3	deoxythymidylate kinase	DTYMK	chr2q37.3
1553986_at	chr9:85597314-85678049 (-) // 92.25 // q21.32	RAS and EF-hand domain containing	RASEF	chr9q21.32
1553987_at	chr12:112118233-112279730 (-) // 30.05 // q24.12	MAPKAPK5 antisense RNA 1	MAPKAPK5-AS1	chr12q24.12
1553989_a_at	chr2:10862954-10923797 (+) // 99.87 // p25.1	ATPase, H+ transporting, lysosomal 42kDa, V1 subunit C2	ATP6V1C2	---
1553990_at	chr16:2259253-2261317 (-) // 87.3 // p13.3	BRICHOS domain containing 5	BRICD5	chr16p13.3
1553991_s_at	chr12:118503255-118541749 (-) // 90.35 // q24.23	V-set and immunoglobulin domain containing 10	VSIG10	chr12q24.23
1553992_s_at	chr17:41277657-41997830 (+) // 11.27 // q21.31	neighbor of BRCA1 gene 2 (non-protein coding)	NBR2	chr17q21
1553993_s_at	chr19:50332294-50340237 (+) // 97.44 // q13.33	mediator complex subunit 25	MED25	chr19q13.3
1553994_at	chr6:86159809-86181317 (+) // 87.42 // q14.3	5'-nucleotidase, ecto (CD73)	NT5E	chr6q14-q21
1553995_a_at	chr6:86159809-86181317 (+) // 87.42 // q14.3	5'-nucleotidase, ecto (CD73)	NT5E	chr6q14-q21
1553997_a_at	chr16:29912041-29917375 (+) // 82.26 // p11.2	aspartate beta-hydroxylase domain containing 1	ASPHD1	chr16p11.2
1553998_at	chrX:71996832-72068635 (+) // 86.16 // q13.2 /// chrX:72091859-72163659 (-) // 86.16 // q13.2	DMRT-like family C1 /// DMRT-like family C1B	DMRTC1 /// DMRTC1B	chrXq13.2
1554001_at	chr17:57060006-57184229 (-) // 98.21 // q22	tripartite motif containing 37	TRIM37	chr17q23.2
1554003_at	chr5:73179604-73207522 (+) // 98.47 // q13.2	Rho guanine nucleotide exchange factor 28	ARHGEF28	chr5q13.2
1554004_a_at	chr5:73179604-73207522 (+) // 98.47 // q13.2	Rho guanine nucleotide exchange factor 28	ARHGEF28	chr5q13.2
1554006_a_at	chr17:73539466-73560804 (+) // 76.18 // q25.1	lethal giant larvae homolog 2 (Drosophila)	LLGL2	chr17q25.1
1554007_at	chr9:114311101-114766258 (+) // 17.07 // q31.3	---	---	---
1554008_at	chr5:38845959-38886840 (+) // 81.7 // p13.1	oncostatin M receptor	OSMR	chr5p13.1
1554010_at	chr5:149900593-149919334 (+) // 90.59 // q33.1	N-deacetylase/N-sulfotransferase (heparan glucosaminyl) 1	NDST1	chr5q33.1
1554012_at	chr8:108911544-109094167 (-) // 97.0 // q23.1	R-spondin 2	RSPO2	chr8q23.1
1554014_at	chr15:93443564-93492460 (+) // 97.36 // q26.1	chromodomain helicase DNA binding protein 2	CHD2	chr15q26
1554015_a_at	chr15:93443564-93492460 (+) // 97.36 // q26.1	chromodomain helicase DNA binding protein 2	CHD2	chr15q26
1554016_a_at	chr16:58035349-58055513 (+) // 84.06 // q21	U6 snRNA biogenesis 1	USB1	chr16q21
1554017_at	chr12:123942685-123956909 (+) // 76.57 // q24.31	Rab interacting lysosomal protein-like 1 /// small nuclear ribonucleoprotein, U11/U12 35kDa subunit	RILPL1 /// SNRNP35	chr12q24.31
1554018_at	chr7:23286400-23297662 (+) // 75.07 // p15.3	glycoprotein (transmembrane) nmb	GPNMB	chr7p15
1554019_s_at	chr6:109450505-109485108 (+) // 90.54 // q21	centrosomal protein 57kDa-like 1	CEP57L1	chr6q21
1554020_at	chr12:32259766-32261730 (+) // 95.94 // p11.21	bicaudal D homolog 1 (Drosophila)	BICD1	chr12p11.2-p11.1
1554021_a_at	chr7:6730043-6746201 (-) // 98.62 // p22.1	zinc finger protein 12	ZNF12	chr7p22.1
1554022_at	chr3:42749763-42814744 (-) // 96.85 // p22.1	coiled-coil domain containing 13	CCDC13	chr3p22.1
1554023_s_at	chr3:42749763-42814744 (-) // 96.85 // p22.1	coiled-coil domain containing 13	CCDC13	chr3p22.1
1554026_a_at	chr5:16814627-16936368 (-) // 75.92 // p15.1	myosin X	MYO10	chr5p15.1
1554027_a_at	chr4:72204769-72339236 (+) // 99.4 // q13.3	solute carrier family 4 (sodium bicarbonate cotransporter), member 4	SLC4A4	chr4q21
1554029_a_at	chr5:94860239-94890681 (-) // 82.03 // q15	tetratricopeptide repeat domain 37	TTC37	chr5q15
1554030_at	chr5:78110852-78281766 (-) // 94.86 // q14.1	arylsulfatase B	ARSB	chr5q14.1
1554032_at	chr5:78110852-78281766 (-) // 94.86 // q14.1	arylsulfatase B	ARSB	chr5q14.1
1554033_at	chr10:14124946-14372182 (-) // 62.73 // p13	FERM domain containing 4A /// uncharacterized LOC105376424	FRMD4A /// LOC105376424	chr10p13
1554034_a_at	chr10:14124946-14372182 (-) // 62.73 // p13	FERM domain containing 4A /// uncharacterized LOC105376424	FRMD4A /// LOC105376424	chr10p13
1554036_at	chr6:109802055-109804408 (-) // 90.46 // q21	zinc finger and BTB domain containing 24	ZBTB24	chr6q21
1554037_a_at	chr6:109802055-109804408 (-) // 90.46 // q21	zinc finger and BTB domain containing 24	ZBTB24	chr6q21
1554038_at	chr4:129100448-129144081 (+) // 89.87 // q28.2	La ribonucleoprotein domain family, member 1B	LARP1B	chr4q28.2
1554039_at	chr14:91580429-91634067 (+) // 88.88 // q32.11	chromosome 14 open reading frame 159	C14orf159	chr14q32.11
1554041_at	chr20:2796978-2797803 (+) // 96.77 // p13	transmembrane protein 239	TMEM239	chr20p13
1554042_s_at	chr20:2796978-2797803 (+) // 96.77 // p13	transmembrane protein 239	TMEM239	chr20p13
1554043_a_at	chr1:247197013-247197582 (-) // 12.5 // q44	---	---	---
1554044_a_at	chr21:33671270-33684595 (+) // 80.12 // q22.11	melanocortin 2 receptor accessory protein	MRAP	chr21q22.1
1554045_at	chr18:32918840-32920618 (-) // 97.34 // q12.2	zinc finger protein 24	ZNF24	chr18q12
1554047_at	chr2:99938010-99952925 (-) // 93.17 // q11.2	thioredoxin domain containing 9	TXNDC9	chr2q11.2
1554049_s_at	chr1:160209012-160232238 (-) // 74.71 // q23.2	DDB1 and CUL4 associated factor 8	DCAF8	chr1q22-q23
1554050_at	chr1:28261506-28282990 (+) // 87.1 // p35.3	sphingomyelin phosphodiesterase, acid-like 3B	SMPDL3B	chr1p35.3
1554052_at	chr16:58577233-58663738 (-) // 94.56 // q21	CCR4-NOT transcription complex subunit 1	CNOT1	chr16q21
1554053_at	chr9:94841342-94877667 (-) // 66.26 // q22.31	serine palmitoyltransferase, long chain base subunit 1	SPTLC1	chr9q22.2
1554057_at	chr1:155531863-155534045 (+) // 88.46 // q22	ASH1L antisense RNA 1	ASH1L-AS1	chr1q22
1554059_at	chr3:4344999-4356038 (+) // 64.75 // p26.1	SET domain and mariner transposase fusion gene	SETMAR	chr3p26.1
1554060_s_at	chr3:4344999-4356038 (+) // 64.75 // p26.1	SET domain and mariner transposase fusion gene	SETMAR	chr3p26.1
1554062_at	chrX:2670114-2733966 (+) // 97.29 // p22.33	Xg blood group	XG	chrXp22.33
1554063_at	chr8:124238254-124286483 (-) // 91.26 // q24.13	ZHX1-C8orf76 readthrough	ZHX1-C8orf76	chr8q
1554065_at	chr9:129089140-129159912 (+) // 95.26 // q33.3	multivesicular body subunit 12B	MVB12B	chr9q33.3
1554067_at	chr12:64580095-64616045 (-) // 84.84 // q14.2	chromosome 12 open reading frame 66	C12orf66	chr12q14.2
1554068_s_at	chr12:64580095-64616045 (-) // 84.84 // q14.2	chromosome 12 open reading frame 66	C12orf66	chr12q14.2
1554069_at	chr1:22895779-22916110 (+) // 80.27 // p36.12	EPH receptor A8	EPHA8	chr1p36.12
1554071_at	chr11:93118554-93171636 (+) // 89.55 // q21	coiled-coil domain containing 67	CCDC67	chr11q21
1554072_s_at	chr11:93118554-93171636 (+) // 89.55 // q21	coiled-coil domain containing 67	CCDC67	chr11q21
1554074_s_at	chr1:41481268-41487418 (-) // 97.56 // p34.2	schlafen like 1	SLFNL1	chr1p34.2
1554076_s_at	chr11:120196015-120201347 (+) // 95.99 // q23.3	transmembrane protein 136	TMEM136	chr11q23.3
1554077_a_at	chr1:45120175-45140133 (-) // 84.3 // p34.1	transmembrane protein 53	TMEM53	chr1p34.1
1554078_s_at	chr16:4475868-4506776 (+) // 94.19 // p13.3	DnaJ (Hsp40) homolog, subfamily A, member 3	DNAJA3	chr16p13.3
1554079_at	chr11:11292423-11643549 (-) // 98.07 // p15.3	polypeptide N-acetylgalactosaminyltransferase 18	GALNT18	chr11p15.3
1554080_at	chr2:219433314-219458576 (+) // 98.34 // q35	RCD1 required for cell differentiation1 homolog (S. pombe)	RQCD1	chr2q35
1554082_a_at	chr1:6584905-6614595 (-) // 86.32 // p36.31	nucleolar protein 9	NOL9	chr1p36.31
1554084_a_at	chr1:6584905-6614595 (-) // 86.32 // p36.31	nucleolar protein 9	NOL9	chr1p36.31
1554085_at	chr12:132623043-132628880 (-) // 78.06 // q24.33	DEAD (Asp-Glu-Ala-Asp) box polypeptide 51	DDX51	chr12q24.33
1554086_at	chr13:113200795-113242491 (-) // 91.67 // q34	tubulin, gamma complex associated protein 3	TUBGCP3	chr13q34
1554089_s_at	chr7:72300043-72304590 (+) // 97.57 // q11.23	Shwachman-Bodian-Diamond syndrome /// Shwachman-Bodian-Diamond syndrome pseudogene 1	SBDS /// SBDSP1	chr7q11.21 /// chr7q11.23
1554091_a_at	chr11:126153012-126166917 (+) // 93.79 // q24.2	toll-interleukin 1 receptor (TIR) domain containing adaptor protein	TIRAP	chr11q24.2
1554093_a_at	chr15:66786342-66790120 (-) // 90.03 // q22.31	small nuclear RNA activating complex polypeptide 5	SNAPC5	chr15q22.31
1554094_at	chr14:74424618-74482622 (-) // 94.17 // q24.3	ectonucleoside triphosphate diphosphohydrolase 5	ENTPD5	chr14q24
1554095_at	chr7:155437144-155493869 (+) // 89.14 // q36.3	RNA binding motif protein 33	RBM33	chr7q36.3
1554096_a_at	chr7:155437144-155493869 (+) // 89.14 // q36.3	RNA binding motif protein 33	RBM33	chr7q36.3
1554097_a_at	chr9:21454269-21559671 (-) // 76.49 // p21.3	MIR31 host gene	MIR31HG	chr9p21.3
1554098_at	chrX:57002811-57021970 (-) // 95.29 // p11.21	spindlin family, member 3	SPIN3	chrXp11.21
1554099_a_at	chrX:57002811-57021970 (-) // 95.29 // p11.21	spindlin family, member 3	SPIN3	chrXp11.21
1554101_a_at	chr13:101277707-101294565 (-) // 95.23 // q32.3	transmembrane and tetratricopeptide repeat containing 4	TMTC4	chr13q32.3
1554102_a_at	chr13:101277707-101294565 (-) // 95.23 // q32.3	transmembrane and tetratricopeptide repeat containing 4	TMTC4	chr13q32.3
1554103_at	chr1:204380485-204381544 (+) // 80.37 // q32.1	---	---	---
1554105_at	chrX:148685379-148713386 (-) // 62.94 // q28	transmembrane protein 185A	TMEM185A	chrXq28
1554106_at	chr2:203879602-203922164 (+) // 47.69 // q33.2	neurobeachin like 1	NBEAL1	chr2q33.2
1554108_at	chr2:203879602-203922164 (+) // 47.69 // q33.2	---	---	---
1554110_at	chr3:45151728-45187914 (-) // 98.87 // p21.31	CUB domain containing protein 1	CDCP1	chr3p21.31
1554112_a_at	chr17:19674143-19771249 (-) // 97.28 // p11.2	unc-51 like autophagy activating kinase 2	ULK2	chr17p11.2
1554113_a_at	chr12:51818624-51868361 (+) // 99.09 // q13.13	solute carrier family 4, sodium bicarbonate cotransporter, member 8	SLC4A8	chr12q13.13
1554114_s_at	chr17:28003836-28257170 (-) // 59.98 // q11.2	slingshot protein phosphatase 2	SSH2	chr17q11.2
1554115_at	chr5:169659949-169679573 (+) // 83.25 // q35.1	chromosome 5 open reading frame 58	C5orf58	chr5q35.1
1554116_s_at	chr12:3900213-3982602 (-) // 73.67 // p13.32	poly(ADP-ribose) polymerase family member 11	PARP11	chr12p13.3
1554117_at	chr12:119772516-119978851 (+) // 99.03 // q24.23	coiled-coil domain containing 60	CCDC60	chr12q24.23
1554119_at	chr16:58035322-58047470 (+) // 57.48 // q21	U6 snRNA biogenesis 1	USB1	chr16q21
1554121_at	chr11:43702264-43776952 (+) // 39.96 // p11.2	hydroxysteroid (17-beta) dehydrogenase 12	HSD17B12	chr11p11.2
1554122_a_at	chr11:43702264-43776952 (+) // 39.96 // p11.2	hydroxysteroid (17-beta) dehydrogenase 12	HSD17B12	chr11p11.2
1554125_a_at	chrY:16734089-16845429 (+) // 96.37 // q11.221	neuroligin 4, Y-linked	NLGN4Y	chrYq11.221
1554126_at	chr12:65672521-65857168 (+) // 94.28 // q14.3	methionine sulfoxide reductase B3	MSRB3	chr12q14.3
1554127_s_at	chr12:65672521-65857168 (+) // 94.28 // q14.3	methionine sulfoxide reductase B3	MSRB3	chr12q14.3
1554128_at	chr20:37209837-37217105 (+) // 91.94 // q11.23	adipogenin	ADIG	chr20q11.23
1554129_a_at	chr20:37209837-37217105 (+) // 91.94 // q11.23	adipogenin	ADIG	chr20q11.23
1554131_at	chr10:86088341-86133772 (+) // 96.95 // q23.1	coiled-coil serine rich protein 2	CCSER2	chr10q23.1
1554132_a_at	chr10:86088341-86133772 (+) // 96.95 // q23.1	coiled-coil serine rich protein 2	CCSER2	chr10q23.1
1554133_at	chr10:70136950-70167022 (-) // 93.92 // q21.3	RUN and FYVE domain containing 2	RUFY2	chr10q21.3
1554140_at	chr1:67303285-67390469 (-) // 94.75 // p31.3	WD repeat domain 78	WDR78	chr1p31.3
1554141_s_at	chr1:67303285-67390469 (-) // 94.75 // p31.3	WD repeat domain 78	WDR78	chr1p31.3
1554142_at	chr13:41486026-41495910 (-) // 86.28 // q14.11	SGT1 homolog, MIS12 kinetochore complex assembly cochaperone pseudogene 3	SUGT1P3	chr13q14.11
1554143_a_at	chr13:41486026-41495910 (-) // 86.28 // q14.11	SGT1 homolog, MIS12 kinetochore complex assembly cochaperone pseudogene 3	SUGT1P3	chr13q14.11
1554145_a_at	chr2:48668006-48698589 (+) // 98.82 // p16.3	protein phosphatase 1, regulatory subunit 21	PPP1R21	chr2p16.3
1554147_s_at	chr3:119469342-119484082 (+) // 79.3 // q13.33	MYCBP-associated, testis expressed 1	MAATS1	chr3q13.33
1554148_a_at	chr3:155544316-155572377 (-) // 98.31 // q25.31	solute carrier family 33 (acetyl-CoA transporter), member 1	SLC33A1	chr3q25.31
1554149_at	chr3:98234321-98240544 (-) // 79.49 // q11.2	claudin domain containing 1	CLDND1	chr3q12.1
1554151_at	chr7:44646193-44716194 (+) // 80.2 // p13	oxoglutarate (alpha-ketoglutarate) dehydrogenase (lipoamide)	OGDH	chr7p14-p13
1554152_a_at	chr7:44646193-44716194 (+) // 80.2 // p13	oxoglutarate (alpha-ketoglutarate) dehydrogenase (lipoamide)	OGDH	chr7p14-p13
1554153_a_at	chr11:45955033-46142676 (-) // 94.14 // p11.2	PHD finger protein 21A	PHF21A	chr11p11.2
1554154_at	chr1:118419843-118472250 (-) // 98.57 // p12	ganglioside induced differentiation associated protein 2	GDAP2	chr1p12
1554155_at	chr8:6264077-6304148 (+) // 99.63 // p23.1	microcephalin 1	MCPH1	chr8p23.1
1554156_a_at	chr20:44180401-44207965 (-) // 81.34 // q13.12	WAP four-disulfide core domain 8	WFDC8	chr20q13.12
1554157_a_at	chr20:44180401-44207965 (-) // 81.34 // q13.12	WAP four-disulfide core domain 8	WFDC8	chr20q13.12
1554158_at	chr10:180642-295201 (+) // 96.15 // p15.3	zinc finger, MYND-type containing 11	ZMYND11	chr10p14
1554159_a_at	chr10:180642-295201 (+) // 96.15 // p15.3	zinc finger, MYND-type containing 11	ZMYND11	chr10p14
1554160_a_at	chr19:58987751-58992593 (+) // 96.59 // q13.43	zinc finger protein 446	ZNF446	chr19q13.43
1554161_at	chr6:46620677-46644750 (+) // 98.51 // p12.3	solute carrier family 25, member 27	SLC25A27	chr6p12.3
1554163_at	chr2:239756671-239795891 (+) // 93.39 // q37.3	twist family bHLH transcription factor 2	TWIST2	chr2q37.3
1554165_at	chr10:126370163-126432918 (-) // 80.57 // q26.13	family with sequence similarity 53, member B	FAM53B	chr10q26.13
1554167_a_at	chr8:41348119-41367871 (+) // 91.3 // p11.21	golgin A7	GOLGA7	chr8p11.21
1554168_a_at	chrX:19553806-19817906 (-) // 94.49 // p22.12	SH3-domain kinase binding protein 1	SH3KBP1	chrXp22.1-p21.3
1554170_a_at	chr7:99724319-99726113 (+) // 89.76 // q22.1	metallo-beta-lactamase domain containing 1	MBLAC1	chr7q22.1
1554171_at	chrX:70469056-70474425 (-) // 91.15 // q13.1	zinc finger, MYM-type 3	ZMYM3	chrXq13.1
1554172_a_at	chrX:70469056-70474425 (-) // 91.15 // q13.1	zinc finger, MYM-type 3	ZMYM3	chrXq13.1
1554173_at	chr17:72517313-72527605 (-) // 98.19 // q25.1	CD300 molecule-like family member b	CD300LB	chr17q25.1
1554175_at	chr17:72517313-72527605 (-) // 98.19 // q25.1	CD300 molecule-like family member b	CD300LB	chr17q25.1
1554176_a_at	chr3:155480406-155524073 (-) // 71.83 // q25.31	chromosome 3 open reading frame 33	C3orf33	chr3q25.31
1554177_a_at	chr14:50779046-50793025 (+) // 71.94 // q21.3	ATP synthase, H+ transporting, mitochondrial Fo complex subunit s (factor B)	ATP5S	chr14q21.3
1554178_a_at	chr2:201843769-201936392 (-) // 97.71 // q33.1	family with sequence similarity 126, member B	FAM126B	chr2q33.1
1554179_s_at	chr8:143845755-143857537 (-) // 79.43 // q24.3	Ly6/neurotoxin 1	LYNX1	chr8q24.3
1554181_at	chr11:65601423-65621170 (+) // 94.78 // q13.1	sorting nexin 32	SNX32	chr11q13.1
1554182_at	chr7:75027416-75034888 (+) // 84.01 // q11.23 /// chr7:72430015-72437485 (-) // 73.09 // q11.23	tripartite motif containing 73 /// tripartite motif containing 74	TRIM73 /// TRIM74	chr7q11.23
1554183_s_at	chr7:75027416-75034888 (+) // 84.01 // q11.23 /// chr7:72430015-72437485 (-) // 73.09 // q11.23	tripartite motif containing 73 /// tripartite motif containing 74	TRIM73 /// TRIM74	chr7q11.23
1554185_at	chr16:25043064-25052221 (+) // 40.26 // p12.1	leucine carboxyl methyltransferase 1 pseudogene	LOC554206	chr16p12.1
1554187_at	chr16:25043064-25052221 (+) // 40.26 // p12.1	leucine carboxyl methyltransferase 1 pseudogene	LOC554206	chr16p12.1
1554188_at	chr11:111126706-111157125 (+) // 98.77 // q23.1	chromosome 11 open reading frame 53	C11orf53	chr11q23.1
1554190_s_at	chr10:115531726-115542189 (+) // 82.28 // q25.3	pleckstrin homology domain containing, family S member 1	PLEKHS1	chr10q25.3
1554192_s_at	chr4:8448202-8470538 (+) // 91.21 // p16.1	tRNA methyltransferase 44 homolog (S. cerevisiae)	TRMT44	chr4p16.1
1554193_s_at	chr6:96025418-96035256 (+) // 81.56 // q16.1	mannosidase, endo-alpha	MANEA	chr6q16.1
1554194_at	chr8:22460645-22462476 (-) // 88.73 // p21.3	---	---	---
1554195_a_at	chr5:147281105-147281339 (-) // 48.14 // q32	chromosome 5 open reading frame 46	C5orf46	chr5q32
1554196_at	chr19:49243985-49250166 (-) // 98.94 // q13.33	izumo sperm-egg fusion 1	IZUMO1	chr19q13.33
1554198_at	chr2:239555-262787 (-) // 16.22 // p25.3	SH3 and SYLF domain containing 1	SH3YL1	chr2p25.3
1554199_at	chr12:15475476-15669994 (+) // 98.19 // p12.3	protein tyrosine phosphatase, receptor type, O	PTPRO	chr12p13.3-p13.2|12p13-p12
1554201_at	chr11:67219885-67226653 (+) // 83.72 // q13.2	calcium binding protein 4	CABP4	chr11q13.2
1554202_x_at	chr11:67219885-67226653 (+) // 83.72 // q13.2	calcium binding protein 4	CABP4	chr11q13.2
1554203_at	chr21:31120493-31136325 (+) // 96.76 // q21.3	GRIK1 antisense RNA 1	GRIK1-AS1	chr21q22.11
1554205_s_at	chr2:203684327-203693957 (-) // 72.97 // q33.2	islet cell autoantigen 1 like	ICA1L	chr2q33.2
1554206_at	chrX:154721941-154842538 (-) // 100.0 // q28	trimethyllysine hydroxylase, epsilon	TMLHE	chrXq28
1554208_at	chr22:42177402-42195460 (+) // 85.97 // q13.2	meiotic double-stranded break formation protein 1	MEI1	chr22q13.2
1554210_at	chrX:73524024-73524866 (+) // 97.1 // q13.2	zinc finger, CCHC domain containing 13	ZCCHC13	chrXq13.2
1554212_s_at	chr8:99439249-99443021 (+) // 95.4 // q22.2	potassium voltage-gated channel, modifier subfamily S, member 2	KCNS2	chr8q22
1554213_at	chr8:1824216-1875668 (+) // 99.22 // p23.3	Rho guanine nucleotide exchange factor 10	ARHGEF10	chr8p23
1554214_at	chr14:37125136-37126384 (+) // 95.92 // q13.3	---	---	---
1554216_at	chr7:92861652-92905737 (+) // 97.21 // q21.3	VPS50 EARP/GARPII complex subunit	VPS50	chr7q21.3
1554217_a_at	chr7:92861652-92905737 (+) // 97.21 // q21.3	VPS50 EARP/GARPII complex subunit	VPS50	chr7q21.3
1554219_at	chr20:4101625-4124521 (+) // 32.35 // p13	---	---	---
1554220_a_at	chr20:4101625-4124521 (+) // 32.35 // p13	---	---	---
1554222_at	chr19:51320936-51322133 (+) // 92.08 // q13.33	uncharacterized LOC284365	MGC45922	chr19q13.33
1554224_at	chr11:127140965-127206928 (+) // 42.72 // q24.2	uncharacterized LOC101929497	LOC101929497	chr11q24.2
1554225_a_at	chr11:127140965-127206928 (+) // 42.72 // q24.2	uncharacterized LOC101929497	LOC101929497	chr11q24.2
1554228_a_at	chr8:104145190-104153651 (-) // 89.96 // q22.3	BAALC antisense RNA 2	BAALC-AS2	chr8q22.3
1554229_at	chr5:172483370-172518533 (+) // 90.25 // q35.1	CREB3 regulatory factor	CREBRF	chr5q35.1
1554231_a_at	chr18:32953258-32954330 (-) // 97.79 // q12.2	zinc finger protein 396	ZNF396	chr18q12
1554232_a_at	---	---	---	---
1554233_at	chr13:24889029-24896668 (+) // 80.46 // q12.12	C1q and tumor necrosis factor related protein 9	C1QTNF9	chr13q12.12
1554234_at	chr18:44526786-44627661 (+) // 98.05 // q21.1	katanin p60 subunit A-like 2	KATNAL2	chr18q21.1
1554235_at	chr10:68935242-69425438 (-) // 72.61 // q21.3	catenin (cadherin-associated protein), alpha 3	CTNNA3	chr10q22.2
1554237_at	chr1:243419335-243480195 (+) // 69.75 // q43	serologically defined colon cancer antigen 8	SDCCAG8	chr1q43
1554239_s_at	chr18:72912726-72921345 (-) // 90.95 // q22.3	zinc binding alcohol dehydrogenase domain containing 2	ZADH2	chr18q22.3
1554240_a_at	chr16:30484003-30534271 (+) // 81.63 // p11.2	integrin alpha L	ITGAL	chr16p11.2
1554241_at	chr14:31343733-31364264 (+) // 97.1 // q12	cochlin	COCH	chr14q11.2-q13
1554242_a_at	chr14:31343733-31364264 (+) // 97.1 // q12	cochlin	COCH	chr14q11.2-q13
1554245_x_at	---	ADP-ribosylation factor like GTPase 17A /// ADP-ribosylation factor like GTPase 17B /// ADP-ribosylation factor-like protein 17 /// ADP-ribosylation factor-like protein 17	ARL17A /// ARL17B /// LOC100294341 /// LOC100996709	chr17q21.31
1554246_at	chr1:43747561-43751250 (-) // 52.74 // p34.2	chromosome 1 open reading frame 210	C1orf210	chr1p34.2
1554248_at	chr2:71558884-71607696 (+) // 93.6 // p13.2	zinc finger protein 638	ZNF638	chr2p13.1
1554249_a_at	chr2:71558884-71607696 (+) // 93.6 // p13.2	zinc finger protein 638	ZNF638	chr2p13.1
1554250_s_at	chr7:75024244-75026574 (+) // 51.68 // q11.23 /// chr7:72438325-72440652 (-) // 51.57 // q11.23	tripartite motif containing 73	TRIM73	chr7q11.23
1554251_at	---	heterochromatin protein 1, binding protein 3	HP1BP3	chr1p36.12
1554252_a_at	chr15:100940600-101069282 (-) // 88.58 // q26.3	ceramide synthase 3	CERS3	chr15q26.3
1554253_a_at	chr15:100940600-101069282 (-) // 88.58 // q26.3	ceramide synthase 3	CERS3	chr15q26.3
1554256_a_at	chr1:233270757-233393942 (-) // 89.21 // q42.2	pecanex-like 2 (Drosophila)	PCNXL2	chr1q42.2
1554258_a_at	chr8:66933779-67012366 (+) // 92.28 // q13.1	DnaJ (Hsp40) homolog, subfamily C, member 5 beta	DNAJC5B	chr8q13.1
1554259_at	chr9:139221931-139236287 (+) // 88.3 // q34.3	G-protein signaling modulator 1	GPSM1	chr9q34.3
1554260_a_at	chr4:48501281-48522705 (-) // 97.23 // p11	FRY like transcription coactivator	FRYL	chr4p11
1554261_at	chr2:23755454-23920812 (+) // 97.25 // p24.1	kelch-like family member 29	KLHL29	chr2p24.1
1554262_s_at	chr2:23755454-23920812 (+) // 97.25 // p24.1	kelch-like family member 29	KLHL29	chr2p24.1
1554264_at	chr13:53029494-53039978 (+) // 98.13 // q14.3	cytoskeleton associated protein 2	CKAP2	chr13q14
1554266_at	chr14:92506380-92507913 (+) // 79.67 // q32.12	---	---	---
1554268_at	chr1:2286613-2323146 (-) // 96.4 // p36.33	MORN repeat containing 1	MORN1	chr1p36.33-p36.32
1554271_a_at	chr1:173769017-173793271 (-) // 80.11 // q25.1	centromere protein L	CENPL	chr1q25.1
1554272_at	chr5:96212169-96225192 (+) // 97.73 // q15	endoplasmic reticulum aminopeptidase 2	ERAP2	chr5q15
1554273_a_at	chr5:96212169-96225192 (+) // 97.73 // q15	endoplasmic reticulum aminopeptidase 2	ERAP2	chr5q15
1554274_a_at	chr12:109185695-109251272 (-) // 95.35 // q24.11	slingshot protein phosphatase 1	SSH1	chr12q24.11
1554276_at	chr12:108953994-108955176 (-) // 67.46 // q23.3	squamous cell carcinoma antigen recognized by T-cells 3	SART3	chr12q24.1
1554277_s_at	chr14:45605018-45636626 (+) // 95.73 // q21.2	Fanconi anemia complementation group M	FANCM	chr14q21.2
1554279_a_at	chrX:100264339-100307084 (-) // 90.44 // q22.1	tRNA methyltransferase 2 homolog B	TRMT2B	chrXq22.1
1554280_a_at	chr9:116172965-116191962 (+) // 97.62 // q32	chromosome 9 open reading frame 43	C9orf43	chr9q32
1554281_at	chr20:6046618-6048543 (-) // 45.25 // p12.3	---	---	---
1554283_at	chr4:139936949-139967357 (+) // 67.53 // q31.1	nocturnin	NOCT	chr4q31.1
1554285_at	chr5:156512842-156536051 (-) // 92.72 // q33.3	hepatitis A virus cellular receptor 2	HAVCR2	chr5q33.3
1554286_at	chr19:7004963-7006426 (-) // 88.37 // p13.2	MAP/microtubule affinity-regulating kinase 1 pseudogene	FLJ25758	chr19p13.3
1554287_at	chr7:99500840-99517116 (-) // 47.36 // q22.1	tripartite motif containing 4	TRIM4	chr7q22-q31.1
1554288_at	chr10:116581502-116659608 (+) // 88.01 // q25.3	family with sequence similarity 160, member B1	FAM160B1	chr10q25.3
1554290_at	chr4:89513646-89578578 (+) // 66.67 // q22.1	HECT and RLD domain containing E3 ubiquitin protein ligase 3 /// uncharacterized LOC101929134	HERC3 /// LOC101929134	chr4q21
1554291_at	chr12:100463685-100536625 (-) // 88.68 // q23.1	UHRF1 binding protein 1-like	UHRF1BP1L	chr12q23.1
1554292_a_at	chr12:100463685-100536625 (-) // 88.68 // q23.1	UHRF1 binding protein 1-like	UHRF1BP1L	chr12q23.1
1554293_at	chr15:43069118-43213009 (-) // 92.64 // q15.2	tau tubulin kinase 2	TTBK2	chr15q15.2
1554294_s_at	chr15:43069118-43213009 (-) // 92.64 // q15.2	tau tubulin kinase 2	TTBK2	chr15q15.2
1554295_x_at	chr15:43069118-43213009 (-) // 92.64 // q15.2	tau tubulin kinase 2	TTBK2	chr15q15.2
1554296_at	chr15:51513576-51535208 (-) // 93.91 // q21.2	cytochrome P450, family 19, subfamily A, polypeptide 1	CYP19A1	chr15q21.1
1554298_a_at	chr3:167196474-167371728 (-) // 96.15 // q26.1	WD repeat domain 49	WDR49	chr3q26.1
1554299_at	chr11:66188474-66194177 (+) // 99.19 // q13.2	neuronal PAS domain protein 4	NPAS4	chr11q13
1554300_a_at	chr7:138279041-138341258 (-) // 85.37 // q34	SVOP-like	SVOPL	chr7q34
1554301_at	chr7:104436848-104440519 (-) // 47.51 // q22.2	LHFPL3 antisense RNA 1	LHFPL3-AS1	chr7q22.1
1554302_s_at	chr7:104436848-104440519 (-) // 47.51 // q22.2	LHFPL3 antisense RNA 1	LHFPL3-AS1	chr7q22.1
1554303_at	chr2:138721879-138739248 (+) // 62.3 // q22.1	histamine N-methyltransferase	HNMT	chr2q22.1
1554305_at	chr22:30642193-30642981 (+) // 79.28 // q12.2	uncharacterized protein MGC20647	MGC20647	chr22q12.1
1554306_at	chr1:226894896-226927024 (-) // 87.75 // q42.12	inositol-trisphosphate 3-kinase B	ITPKB	chr1q42.13
1554307_at	chr1:247681164-247683940 (+) // 68.26 // q44	uncharacterized LOC644852	LOC644852	chr1q44
1554308_s_at	chr4:46262790-46392601 (-) // 88.88 // p12	gamma-aminobutyric acid (GABA) A receptor, alpha 2	GABRA2	chr4p12
1554309_at	chr1:21267739-21501230 (-) // 93.99 // p36.12	eukaryotic translation initiation factor 4 gamma, 3	EIF4G3	chr1p36.12
1554310_a_at	chr1:21267739-21501230 (-) // 93.99 // p36.12	eukaryotic translation initiation factor 4 gamma, 3	EIF4G3	chr1p36.12
1554311_a_at	chr17:27001570-27028750 (+) // 97.97 // q11.2	SPT6 homolog, histone chaperone	SUPT6H	chr17q11.2
1554312_at	chr8:42704780-42743016 (-) // 44.85 // p11.21	ring finger protein 170	RNF170	chr8p11.21
1554314_at	chr6:49518323-49523368 (+) // 74.97 // p12.3	chromosome 6 open reading frame 141	C6orf141	chr6p12.3
1554316_at	chr19:17622452-17624037 (+) // 79.25 // p13.11	6-phosphogluconolactonase	PGLS	chr19p13.2
1554317_s_at	chr14:103995525-104001423 (+) // 94.92 // q32.32	tRNA methyltransferase 61A	TRMT61A	chr14q32
1554318_at	chr7:72440190-72443649 (+) // 71.3 // q11.23	FK506 binding protein 6, 36kDa pseudogene /// FK506 binding protein 6, 36kDa pseudogene	LOC100101148 /// LOC541473	chr7q11.2 /// chr7q11.23
1554319_at	chr14:91360318-91526950 (-) // 95.46 // q32.11	ribosomal protein S6 kinase, 90kDa, polypeptide 5	RPS6KA5	chr14q31-q32.1
1554321_a_at	chr20:34282502-34287233 (-) // 64.56 // q11.22	NFS1 cysteine desulfurase	NFS1	chr20q11.22
1554322_a_at	chr2:239974359-240274613 (-) // 92.42 // q37.3	histone deacetylase 4	HDAC4	chr2q37.3
1554324_s_at	chr2:44001202-44022317 (+) // 54.14 // p21	dynein, cytoplasmic 2, light intermediate chain 1	DYNC2LI1	chr2p25.1-p24.1
1554325_at	chr5:169129133-169302880 (+) // 79.63 // q35.1	dedicator of cytokinesis 2	DOCK2	chr5q35.1
1554327_a_at	chr17:76989568-77005854 (-) // 88.2 // q25.3	calcium activated nucleotidase 1	CANT1	chr17q25.3
1554328_at	chr17:53062973-53122137 (+) // 67.95 // q22	syntaxin binding protein 4	STXBP4	chr17q22
1554329_x_at	chr17:53062973-53122137 (+) // 67.95 // q22	syntaxin binding protein 4	STXBP4	chr17q22
1554331_a_at	chr10:50117579-50122282 (-) // 65.0 // q11.23	leucine rich repeat containing 18	LRRC18	chr10q11.23
1554332_a_at	chr20:61294382-61297974 (-) // 96.87 // q13.33	SLCO4A1 antisense RNA 1	SLCO4A1-AS1	chr20q13.33
1554333_at	chr15:78558522-78573013 (+) // 95.61 // q25.1	DnaJ (Hsp40) homolog, subfamily A, member 4	DNAJA4	chr15q25.1
1554334_a_at	chr15:78558522-78573013 (+) // 95.61 // q25.1	DnaJ (Hsp40) homolog, subfamily A, member 4	DNAJA4	chr15q25.1
1554335_at	chr22:37678555-37694386 (+) // 51.5 // q13.1	cytohesin 4	CYTH4	chr22q12.3-q13.1
1554337_at	chr2:242295710-242405444 (+) // 97.71 // q37.3	FERM, ARH/RhoGEF and pleckstrin domain protein 2	FARP2	chr2q37.3
1554339_a_at	chr13:46039139-46068073 (+) // 94.44 // q14.13	component of oligomeric golgi complex 3	COG3	chr13q14.13
1554340_a_at	chr1:11769390-11780631 (+) // 64.91 // p36.22	dorsal inhibitory axon guidance protein	DRAXIN	chr1p36.22
1554341_a_at	chr4:84374304-84376949 (-) // 97.71 // q21.23	helicase, POLQ-like	HELQ	chr4q21.23
1554342_s_at	chr4:84374304-84376949 (-) // 97.71 // q21.23	helicase, POLQ-like	HELQ	chr4q21.23
1554343_a_at	chr4:68424495-68472108 (+) // 85.47 // q13.2	signal transducing adaptor family member 1	STAP1	chr4q13.2
1554344_s_at	chr2:241631261-241637899 (+) // 97.82 // q37.3 /// chr2:241615835-241622323 (-) // 98.09 // q37.3	aquaporin 12A /// aquaporin 12B	AQP12A /// AQP12B	chr2q37.3
1554345_a_at	chr5:102423519-102444424 (-) // 94.72 // q21.1	gypsy retrotransposon integrase 1	GIN1	chr5q21.1
1554346_at	chr15:52441477-52472097 (-) // 96.72 // q21.2	guanine nucleotide binding protein (G protein), beta 5	GNB5	chr15q21.2
1554348_s_at	chr5:133746240-133747569 (-) // 92.33 // q31.1	CDKN2A interacting protein N-terminal like	CDKN2AIPNL	chr5q31.1
1554349_at	chr12:58335346-58336096 (+) // 92.86 // q14.1	XRCC6 binding protein 1	XRCC6BP1	chr12q14.1
1554351_a_at	chr1:168148290-168161106 (+) // 71.75 // q24.2	TOR signaling pathway regulator	TIPRL	chr1q23.2
1554352_s_at	chr15:65954117-66084462 (-) // 99.47 // q22.31	DENN/MADD domain containing 4A	DENND4A	chr15q22.31
1554354_at	chr11:124528769-124543717 (-) // 70.2 // q24.2	sialic acid acetylesterase	SIAE	chr11q24
1554355_a_at	chr11:124528769-124543717 (-) // 70.2 // q24.2	sialic acid acetylesterase	SIAE	chr11q24
1554356_at	chr8:41386739-41395539 (+) // 79.92 // p11.21	GINS complex subunit 4 (Sld5 homolog)	GINS4	chr8p11.21
1554360_at	chr11:72554013-72794787 (-) // 93.01 // q13.4	FCH and double SH3 domains 2	FCHSD2	chr11q13.4
1554362_at	chr11:111367237-111383064 (-) // 88.6 // q23.1	B-cell translocation gene 4	BTG4	chr11q23
1554364_at	chr14:102276233-102372983 (+) // 89.05 // q32.31	protein phosphatase 2, regulatory subunit B', gamma	PPP2R5C	chr14q32.31
1554365_a_at	chr14:102276233-102372983 (+) // 89.05 // q32.31	protein phosphatase 2, regulatory subunit B', gamma	PPP2R5C	chr14q32.31
1554367_at	chr10:105213143-105218645 (-) // 80.85 // q24.33	calcium homeostasis modulator 1	CALHM1	chr10q24.33
1554368_at	chr2:18744498-18770812 (-) // 99.04 // p24.2	5'-nucleotidase, cytosolic IB	NT5C1B	chr2p24.2
1554371_at	chr16:81203896-81232391 (-) // 82.33 // q23.2	polycystic kidney disease 1-like 2 (gene/pseudogene)	PKD1L2	chr16q23.2
1554372_at	---	---	---	---
1554374_at	---	---	---	---
1554375_a_at	chr12:100897137-100957267 (+) // 99.67 // q23.1	nuclear receptor subfamily 1, group H, member 4	NR1H4	chr12q23.1
1554376_s_at	chr10:17657476-17659367 (-) // 48.95 // p12.33	3-hydroxyacyl-CoA dehydratase 1	HACD1	chr10p12.33
1554377_a_at	chr16:76311560-76592580 (+) // 99.71 // q23.1	contactin associated protein-like 4	CNTNAP4	chr16q23.1
1554378_a_at	chr7:31829816-32110476 (-) // 98.89 // p14.3	phosphodiesterase 1C, calmodulin-dependent 70kDa	PDE1C	chr7p14.3
1554379_a_at	chr1:3607235-3649856 (+) // 99.95 // p36.32	tumor protein p73	TP73	chr1p36.3
1554380_at	chr3:130745726-130893974 (+) // 95.34 // q22.1	NIMA-related kinase 11	NEK11	chr3q22.1
1554382_at	chr20:23105707-23113258 (-) // 88.2 // p11.21	long intergenic non-protein coding RNA 656	LINC00656	chr20p11.21
1554383_a_at	chr6:52367770-52441862 (-) // 85.3 // p12.2	translocation associated membrane protein 2	TRAM2	chr6p21.1-p12
1554384_at	chr1:17405525-17445930 (-) // 98.83 // p36.13	peptidyl arginine deiminase, type II	PADI2	chr1p36.13
1554385_a_at	chr1:17405525-17445930 (-) // 98.83 // p36.13	peptidyl arginine deiminase, type II	PADI2	chr1p36.13
1554386_at	chr20:23583048-23586513 (-) // 99.37 // p11.21	cystatin 9 (testatin)	CST9	chr20p11.21
1554388_at	chr12:110938573-110939930 (-) // 61.96 // q24.11	VPS29 retromer complex component	VPS29	chr12q24
1554390_s_at	chr2:65455309-65495886 (+) // 97.16 // p14	ARP2 actin-related protein 2 homolog (yeast)	ACTR2	chr2p14
1554391_at	chr12:64845371-64846681 (-) // 97.11 // q14.2	uncharacterized LOC653581	LOC653581	chr12q14.2
1554393_a_at	chr1:33547850-33563780 (+) // 94.67 // p35.1	antizyme inhibitor 2	AZIN2	chr1p35.1
1554394_at	chr11:21305282-21392494 (+) // 88.21 // p15.1	neural EGFL like 1	NELL1	chr11p15.1
1554396_at	chr11:18585196-18610228 (-) // 69.46 // p15.1	UEV and lactate/malate dehyrogenase domains	UEVLD	chr11p15.1
1554397_s_at	chr11:18585196-18610228 (-) // 69.46 // p15.1	UEV and lactate/malate dehyrogenase domains	UEVLD	chr11p15.1
1554398_at	chr2:99860248-99871570 (-) // 89.55 // q11.2	lysozyme G-like 2	LYG2	chr2q11.2
1554400_at	chr6:170140209-170151638 (-) // 100.0 // q27	t-complex-associated-testis-expressed 3	TCTE3	chr6q27
1554401_a_at	chr6:170140209-170151638 (-) // 100.0 // q27	t-complex-associated-testis-expressed 3	TCTE3	chr6q27
1554403_a_at	chr5:119681605-119682036 (-) // 8.23 // q23.1	---	---	---
1554404_a_at	---	---	---	---
1554405_a_at	chr21:29911639-29912674 (+) // 44.66 // q21.3	long intergenic non-protein coding RNA 161	LINC00161	chr21q21.3
1554406_a_at	chr12:10279923-10282733 (-) // 83.78 // p13.2	C-type lectin domain family 7, member A	CLEC7A	chr12p13.2
1554408_a_at	chr17:76170172-76183112 (-) // 94.36 // q25.3	thymidine kinase 1, soluble	TK1	chr17q23.2-q25.3
1554409_at	chr7:74470623-74489699 (-) // 88.53 // q11.23	Williams-Beuren syndrome chromosome region 16	WBSCR16	chr7q11.23
1554410_a_at	chr7:74470623-74489699 (-) // 88.53 // q11.23	Williams-Beuren syndrome chromosome region 16	WBSCR16	chr7q11.23
1554411_at	chr3:41267185-41281612 (+) // 97.37 // p22.1	catenin (cadherin-associated protein), beta 1	CTNNB1	chr3p21
1554413_s_at	chr16:29370408-29376721 (+) // 70.02 // p11.2	sorting nexin 29 pseudogene 1 /// sorting nexin 29 pseudogene 2	SNX29P1 /// SNX29P2	chr16p11.2 /// chr16p12.2
1554414_a_at	chr8:90914767-90937816 (+) // 93.66 // q21.3	oxidative stress induced growth inhibitor family member 2	OSGIN2	chr8q21
1554415_at	chr1:229734941-229761717 (-) // 79.99 // q42.13	TAF5-like RNA polymerase II, p300/CBP-associated factor (PCAF)-associated factor, 65kDa	TAF5L	chr1q42.13
1554417_s_at	chr1:150238445-150241336 (-) // 95.56 // q21.2	APH1A gamma secretase subunit	APH1A	chr1p36.13-q31.3
1554418_s_at	chr4:167675238-168155741 (-) // 95.81 // q32.3	sparc/osteonectin, cwcv and kazal-like domains proteoglycan (testican) 3	SPOCK3	chr4q32.3
1554419_x_at	chr17:34900759-34938524 (+) // 72.14 // q12	gametogenetin binding protein 2	GGNBP2	chr17q12
1554420_at	chr1:212788363-212793007 (+) // 98.78 // q32.3	activating transcription factor 3	ATF3	chr1q32.3
1554423_a_at	chr22:32870813-32894517 (+) // 97.16 // q12.3	F-box protein 7	FBXO7	chr22q12.3
1554424_at	chr4:54243822-54325517 (+) // 80.41 // q12	factor interacting with PAPOLA and CPSF1	FIP1L1	chr4q12
1554428_s_at	chr17:7311489-7321706 (+) // 93.05 // p13.1	neuroligin 2	NLGN2	chr17p13.1
1554429_a_at	chr19:46287038-46289883 (-) // 99.87 // q13.32	dystrophia myotonica, WD repeat containing	DMWD	chr19q13.3
1554430_at	chr21:35747902-35761449 (+) // 64.52 // q22.11	small integral membrane protein 11A /// small integral membrane protein 11B	SMIM11A /// SMIM11B	chr21q22.12
1554432_x_at	chr21:35747902-35761449 (+) // 64.52 // q22.11	small integral membrane protein 11A /// small integral membrane protein 11B	SMIM11A /// SMIM11B	chr21q22.12
1554433_a_at	chr19:36706015-36728537 (+) // 89.96 // q13.12	zinc finger protein 146	ZNF146	chr19q13.1
1554436_a_at	chr1:120336708-120354203 (-) // 98.54 // p12	regenerating islet-derived family, member 4	REG4	chr1p13.1-p12
1554438_at	chr10:24738588-24834197 (+) // 99.09 // p12.1	KIAA1217	KIAA1217	chr10p12.31
1554440_at	chr16:85061356-85113209 (+) // 65.52 // q24.1	KIAA0513	KIAA0513	chr16q24.1
1554441_a_at	chr10:88197131-88281568 (-) // 99.45 // q23.2	WAPL cohesin release factor	WAPL	chr10q23.2
1554442_at	chr11:61717841-61731518 (+) // 91.33 // q12.3	bestrophin 1	BEST1	chr11q13
1554443_s_at	chr11:61717841-61731518 (+) // 91.33 // q12.3	bestrophin 1	BEST1	chr11q13
1554444_s_at	chr2:26987139-27003064 (+) // 86.13 // p23.3	solute carrier family 35, member F6	SLC35F6	chr2p23.3
1554445_at	---	zinc finger protein 85	ZNF85	chr19p12
1554447_at	---	JPX transcript, XIST activator (non-protein coding)	JPX	chrXq13.2
1554448_at	---	---	---	---
1554449_at	chr5:56216206-56247952 (-) // 99.53 // q11.2	mesoderm induction early response 1, family member 3	MIER3	chr5q11.2
1554450_s_at	chr5:56216206-56247952 (-) // 99.53 // q11.2	mesoderm induction early response 1, family member 3	MIER3	chr5q11.2
1554451_s_at	chr12:56215042-56221307 (-) // 81.21 // q13.2	DnaJ (Hsp40) homolog, subfamily C, member 14	DNAJC14	chr12q13.2
1554452_a_at	chr7:128095950-128097963 (+) // 60.57 // q32.1	hypoxia inducible lipid droplet-associated	HILPDA	chr7q32.1
1554453_at	chr2:38808216-38829830 (-) // 67.15 // p22.1	heterogeneous nuclear ribonucleoprotein L-like	HNRNPLL	chr2p22.1
1554455_at	chr15:101113715-101142386 (-) // 96.88 // q26.3	lines homolog 1	LINS1	chr15q26.3
1554456_a_at	chr15:101113715-101142386 (-) // 96.88 // q26.3	lines homolog 1	LINS1	chr15q26.3
1554459_s_at	chr1:196743945-196764536 (+) // 71.7 // q31.3	complement factor H-related 3	CFHR3	chr1q32
1554460_at	chr5:100221015-100238970 (-) // 93.33 // q21.1	ST8 alpha-N-acetyl-neuraminide alpha-2,8-sialyltransferase 4	ST8SIA4	chr5q21
1554462_a_at	chr7:108210371-108214144 (+) // 73.15 // q31.1	DnaJ (Hsp40) homolog, subfamily B, member 9	DNAJB9	chr7q31|14q24.2-q24.3
1554464_a_at	chr3:33155543-33184088 (+) // 85.72 // p22.3	cartilage associated protein	CRTAP	chr3p22.3
1554465_s_at	chrX:46307667-46333026 (+) // 89.29 // p11.3	KRAB box domain containing 4 /// zinc finger protein 674	KRBOX4 /// ZNF674	chrXp11.3
1554466_a_at	chr16:684428-686342 (-) // 88.65 // p13.3	chromosome 16 open reading frame 13	C16orf13	chr16p13.3
1554468_s_at	chr17:73900302-73919713 (-) // 86.56 // q25.1	Fas (TNFRSF6) binding factor 1	FBF1	chr17q25.1
1554469_at	chr11:130100789-130184499 (-) // 78.65 // q24.3	zinc finger and BTB domain containing 44	ZBTB44	chr11q24.3
1554470_s_at	chr11:130100789-130184499 (-) // 78.65 // q24.3	zinc finger and BTB domain containing 44	ZBTB44	chr11q24.3
1554471_a_at	chr1:70727549-70820414 (-) // 97.31 // p31.1	ankyrin repeat domain 13C	ANKRD13C	chr1p31.1
1554472_a_at	chr8:133787642-133824560 (+) // 96.89 // q24.22	PHD finger protein 20-like 1	PHF20L1	chr8q24.22
1554473_at	chr12:64238542-64475690 (+) // 79.71 // q14.2	SLIT-ROBO Rho GTPase activating protein 1	SRGAP1	chr12q14.2
1554474_a_at	chr6:132618040-132722684 (-) // 97.2 // q23.2	monooxygenase, DBH-like 1	MOXD1	chr6q23.2
1554475_a_at	chr19:40826989-40847792 (-) // 91.35 // q13.2	chromosome 19 open reading frame 47	C19orf47	chr19q13.2
1554476_x_at	chr19:52682861-53269095 (-) // 49.61 // q13.41	zinc finger protein 808	ZNF808	chr19q13.41
1554478_a_at	chr16:50099915-50139373 (+) // 90.87 // q12.1	HEAT repeat containing 3	HEATR3	chr16q12.1
1554479_a_at	chr19:48712912-48759134 (-) // 73.49 // q13.33	caspase recruitment domain family, member 8	CARD8	chr19q13.33
1554480_a_at	chr7:102715327-102740205 (+) // 87.18 // q22.1	armadillo repeat containing 10	ARMC10	chr7q22.1
1554481_a_at	chr1:29241088-29442316 (+) // 92.57 // p35.3	erythrocyte membrane protein band 4.1	EPB41	chr1p33-p32
1554482_a_at	chr5:133942493-133968515 (-) // 61.74 // q31.1	secretion associated, Ras related GTPase 1B	SAR1B	chr5q31.1
1554483_at	chr2:120194280-120195652 (+) // 99.06 // q14.2	transmembrane protein 37	TMEM37	chr2q14.2
1554485_s_at	chr2:120194280-120195652 (+) // 99.06 // q14.2	transmembrane protein 37	TMEM37	chr2q14.2
1554486_a_at	chr6:13469510-13486978 (-) // 68.4 // p23	glucose-fructose oxidoreductase domain containing 1	GFOD1	chr6pter-p22.1
1554487_a_at	chr6:32088247-32095996 (-) // 65.75 // p21.33	activating transcription factor 6 beta	ATF6B	chr6p21.3
1554488_at	chr3:138255761-138313120 (-) // 96.89 // q22.3	centrosomal protein 70kDa	CEP70	chr3q22.3
1554489_a_at	chr3:138255761-138313120 (-) // 96.89 // q22.3	centrosomal protein 70kDa	CEP70	chr3q22.3
1554491_a_at	chr1:173872949-173886516 (-) // 95.35 // q25.1	serpin peptidase inhibitor, clade C (antithrombin), member 1	SERPINC1	chr1q25.1
1554492_at	chr2:43783231-43823163 (-) // 98.13 // p21	thyroid adenoma associated	THADA	chr2p21
1554493_s_at	chr2:43783231-43823163 (-) // 98.13 // p21	thyroid adenoma associated	THADA	chr2p21
1554494_at	chr16:86574322-86588831 (-) // 97.08 // q24.1	methenyltetrahydrofolate synthetase domain containing	MTHFSD	chr16q24.1
1554495_s_at	chr16:86574322-86588831 (-) // 97.08 // q24.1	methenyltetrahydrofolate synthetase domain containing	MTHFSD	chr16q24.1
1554496_at	chr14:68286537-69062738 (+) // 76.53 // q24.1	RAD51 paralog B	RAD51B	chr14q23-q24.2
1554499_s_at	chr4:106393698-106395202 (-) // 86.97 // q24	pyrophosphatase (inorganic) 2	PPA2	chr4q25
1554500_a_at	chr1:240939462-241519076 (-) // 99.87 // q43	regulator of G-protein signaling 7	RGS7	chr1q43|1q23.1
1554501_at	chr7:100071415-100076797 (-) // 89.02 // q22.1	TSC22 domain family, member 4	TSC22D4	chr7p21-p15
1554503_a_at	chr19:54597934-54605994 (-) // 65.92 // q13.42	osteoclast associated, immunoglobulin-like receptor	OSCAR	chr19q13.42
1554504_at	chr11:89867831-89897368 (+) // 85.7 // q14.3	N-acetylated alpha-linked acidic dipeptidase 2	NAALAD2	chr11q14.3-q21
1554506_x_at	chr11:89867831-89897368 (+) // 85.7 // q14.3	N-acetylated alpha-linked acidic dipeptidase 2	NAALAD2	chr11q14.3-q21
1554507_at	chr11:89867831-89897368 (+) // 85.7 // q14.3	N-acetylated alpha-linked acidic dipeptidase 2	NAALAD2	chr11q14.3-q21
1554508_at	chr10:98354965-98388250 (-) // 77.86 // q24.1	phosphoinositide-3-kinase adaptor protein 1	PIK3AP1	chr10q24.1
1554509_a_at	chr10:15820852-15902497 (-) // 97.95 // p13	family with sequence similarity 188, member A	FAM188A	chr10p13
1554510_s_at	chr10:85901244-85912104 (+) // 98.02 // q23.1	growth hormone inducible transmembrane protein	GHITM	chr10q23.1
1554511_at	chr5:167840785-167843527 (+) // 64.09 // q34	WW and C2 domain containing 1	WWC1	chr5q34
1554512_a_at	chr19:33422134-33462870 (-) // 97.2 // q13.11	centrosomal protein 89kDa	CEP89	chr19q13.11
1554513_s_at	chr19:33422134-33462870 (-) // 97.2 // q13.11	centrosomal protein 89kDa	CEP89	chr19q13.11
1554514_at	chr16:20420855-20431097 (+) // 93.3 // p12.3	acyl-CoA synthetase medium-chain family member 5	ACSM5	chr16p12.3
1554516_at	chr9:66457483-66458538 (-) // 86.24 // q13	long intergenic non-protein coding RNA 537	LINC00537	chr9q21.11
1554517_x_at	chr9:66457483-66458538 (-) // 86.24 // q13	long intergenic non-protein coding RNA 537	LINC00537	chr9q21.11
1554518_at	chr4:106629948-106766908 (+) // 97.01 // q24	glutathione S-transferase, C-terminal domain containing	GSTCD	chr4q24
1554519_at	chr3:119243144-119278450 (-) // 91.34 // q13.33	CD80 molecule	CD80	chr3q13.3-q21
1554520_at	chr16:89281619-89284048 (-) // 24.27 // q24.3	uncharacterized LOC283861	LOC283861	chr16q24.3
1554522_at	chr10:104678073-104687442 (+) // 85.53 // q24.32	cyclin and CBS domain divalent metal cation transport mediator 2	CNNM2	chr10q24.32
1554523_a_at	chr10:104678073-104687442 (+) // 85.53 // q24.32	cyclin and CBS domain divalent metal cation transport mediator 2	CNNM2	chr10q24.32
1554524_a_at	chr1:102268129-102462766 (-) // 96.24 // p21.1	olfactomedin 3	OLFM3	chr1p22
1554526_at	chr1:102268129-102462766 (-) // 96.24 // p21.1	olfactomedin 3	OLFM3	chr1p22
1554528_at	chr3:119421872-119484744 (+) // 78.59 // q13.33	MYCBP-associated, testis expressed 1	MAATS1	chr3q13.33
1554530_at	chr7:54610078-54620223 (+) // 95.66 // p11.2	V-set and transmembrane domain containing 2A	VSTM2A	chr7p11.2
1554531_at	chr11:113185515-113244016 (+) // 93.01 // q23.2	tetratricopeptide repeat domain 12	TTC12	chr11q23.2
1554533_at	chr6:31895331-31902785 (+) // 67.46 // p21.33	complement component 2	C2	chr6p21.3
1554534_at	chr1:98185393-98386600 (-) // 93.24 // p21.3	dihydropyrimidine dehydrogenase	DPYD	chr1p22
1554536_at	chr1:98185393-98386600 (-) // 93.24 // p21.3	dihydropyrimidine dehydrogenase	DPYD	chr1p22
1554537_at	chr11:85339636-85346128 (+) // 52.45 // q14.1	transmembrane protein 126B	TMEM126B	chr11q14.1
1554538_at	chr12:122218553-122231594 (-) // 79.39 // q24.31	ras homolog family member F (in filopodia)	RHOF	chr12q24.31
1554539_a_at	chr12:122218553-122231594 (-) // 79.39 // q24.31	ras homolog family member F (in filopodia)	RHOF	chr12q24.31
1554540_at	chr1:225117383-225212298 (+) // 90.38 // q42.12	dynein, axonemal, heavy chain 14	DNAH14	chr1q42.12
1554541_a_at	chr10:46994086-47000567 (+) // 86.34 // q11.22	G protein regulated inducer of neurite outgrowth 2	GPRIN2	chr10q11.22
1554542_at	chr5:135170192-135224324 (+) // 89.86 // q31.1	solute carrier family 25, member 48	SLC25A48	chr5q31.1
1554543_at	chr17:49108293-49124197 (-) // 73.77 // q21.33	sperm associated antigen 9	SPAG9	chr17q21.33
1554544_a_at	chr18:74728524-74844739 (-) // 98.22 // q23	myelin basic protein	MBP	chr18q23
1554545_at	chr1:183615413-183622448 (-) // 97.75 // q25.3	apolipoprotein B mRNA editing enzyme, catalytic polypeptide-like 4 (putative)	APOBEC4	chr1q25.3
1554547_at	chr10:61005900-61122308 (-) // 95.69 // q21.1	family with sequence similarity 13, member C	FAM13C	chr10q21.1
1554549_a_at	chr14:102606211-102681339 (+) // 94.85 // q32.31	WD repeat domain 20	WDR20	chr14q32.31
1554550_at	chr4:186090229-186125182 (-) // 69.19 // q35.1	cilia and flagella associated protein 97	CFAP97	chr4q35.1
1554553_s_at	chr19:38795753-38806376 (-) // 83.18 // q13.2	Yip1 interacting factor homolog B (S. cerevisiae)	YIF1B	chr19q13.2
1554554_at	chr17:80115324-80159828 (-) // 85.0 // q25.3	coiled-coil domain containing 57	CCDC57	chr17q25.3
1554555_a_at	chr16:58549424-58553010 (+) // 95.4 // q21	SET domain containing 6	SETD6	chr16q21
1554556_a_at	chr3:182615088-182632597 (+) // 96.77 // q26.33	ATPase, class VI, type 11B	ATP11B	chr3q27
1554557_at	chr3:182615088-182632597 (+) // 96.77 // q26.33	ATPase, class VI, type 11B	ATP11B	chr3q27
1554558_at	chr14:69555923-69619698 (-) // 87.53 // q24.1	DDB1 and CUL4 associated factor 5	DCAF5	chr14q23-q24.1
1554559_at	chr3:51989377-51991519 (+) // 93.01 // p21.2	G protein-coupled receptor 62	GPR62	chr3p21.1
1554560_at	chr9:70970080-71452540 (+) // 79.14 // q21.11	phosphoglucomutase 5	PGM5	chr9q13
1554564_a_at	chr12:121209364-121211407 (-) // 61.53 // q24.31	signal peptide peptidase like 3	SPPL3	chr12q24.31
1554565_x_at	chr12:121209364-121211407 (-) // 61.53 // q24.31	signal peptide peptidase like 3	SPPL3	chr12q24.31
1554566_at	chr22:37447795-37459427 (+) // 85.7 // q12.3	potassium channel tetramerization domain containing 17	KCTD17	chr22q12.3
1554568_at	chr20:33114071-33119024 (+) // 57.26 // q11.22	dynein, light chain, roadblock-type 1	DYNLRB1	chr20q11.21
1554569_a_at	chr10:11059926-11371241 (+) // 95.2 // p14	CUGBP, Elav-like family member 2	CELF2	chr10p13
1554571_at	chr10:26727265-26790866 (+) // 97.14 // p12.1	amyloid beta (A4) precursor protein-binding, family B, member 1 interacting protein	APBB1IP	chr10p12.1
1554572_a_at	chr10:14920846-14945078 (+) // 93.2 // p13	suppressor of variegation 3-9 homolog 2 (Drosophila)	SUV39H2	chr10p13
1554574_a_at	chr22:43015692-43042915 (-) // 89.09 // q13.2	cytochrome b5 reductase 3	CYB5R3	chr22q13.2
1554575_a_at	chr1:220231072-220263130 (-) // 91.97 // q41	3'(2'), 5'-bisphosphate nucleotidase 1	BPNT1	chr1q41
1554576_a_at	chr17:41605866-41607803 (-) // 97.87 // q21.31	ets variant 4	ETV4	chr17q21.31
1554577_a_at	chrX:107328059-107334772 (-) // 100.0 // q22.3	proteasome 26S subunit, non-ATPase 10	PSMD10	chrXq22.3
1554578_at	chr22:24083772-24093279 (-) // 79.51 // q11.23	zinc finger protein 70	ZNF70	chr22q11.23
1554579_a_at	chr22:26165993-26423732 (+) // 99.91 // q12.1	myosin XVIIIB	MYO18B	chr22q12.1
1554580_a_at	chr16:69820895-69974586 (+) // 88.94 // q22.1	WW domain containing E3 ubiquitin protein ligase 2	WWP2	chr16q22.1
1554582_a_at	chr12:31812120-31821795 (+) // 53.48 // p11.21	methyltransferase like 20	METTL20	chr12p11.21
1554583_a_at	chr12:31812120-31821795 (+) // 53.48 // p11.21	methyltransferase like 20	METTL20	chr12p11.21
1554584_at	chr17:17876244-17911141 (+) // 89.68 // p11.2	dynein regulatory complex subunit 3	DRC3	chr17p11.2
1554586_a_at	chr8:22844929-22875948 (+) // 96.64 // p21.3	Rho-related BTB domain containing 2	RHOBTB2	chr8p21.3
1554588_a_at	chr2:178415376-178417695 (-) // 95.63 // q31.2	tetratricopeptide repeat domain 30B	TTC30B	chr2q31.2
1554589_at	chr19:54972980-54974963 (-) // 96.5 // q13.42	leukocyte receptor cluster (LRC) member 9	LENG9	chr19q13.42
1554591_at	---	prostate cancer associated transcript 4 (non-protein coding)	PCAT4	chr4q21.1
1554592_a_at	chr19:15072125-15091102 (-) // 69.79 // p13.12	solute carrier family 1 (high affinity aspartate/glutamate transporter), member 6	SLC1A6	chr19p13.12
1554593_s_at	chr19:15072125-15091102 (-) // 69.79 // p13.12	solute carrier family 1 (high affinity aspartate/glutamate transporter), member 6	SLC1A6	chr19p13.12
1554594_at	chr17:43506718-43511119 (-) // 86.88 // q21.31	Rho GTPase activating protein 27	ARHGAP27	chr17q21.31
1554595_at	chr19:46334445-46357766 (-) // 80.67 // q13.32	symplekin	SYMPK	chr19q13.3
1554597_at	chr12:124118384-124145334 (+) // 79.17 // q24.31	ligase III, DNA, ATP-dependent	LIG3	chr17q11.2-q12
1554599_x_at	chr12:124118384-124145334 (+) // 79.17 // q24.31	ligase III, DNA, ATP-dependent	LIG3	chr17q11.2-q12
1554600_s_at	chr1:156084516-156107656 (+) // 96.19 // q22	lamin A/C	LMNA	chr1q22
1554601_at	chr6:124125165-124980104 (+) // 97.6 // q22.31	Na+/K+ transporting ATPase interacting 2	NKAIN2	chr6q21
1554602_at	chr1:145507636-145508998 (+) // 98.33 // q21.1	RNA binding motif protein 8A	RBM8A	chr1q21.1
1554604_at	chrX:21857745-21891202 (+) // 75.59 // p22.12	membrane bound transcription factor peptidase, site 2	MBTPS2	chrXp22.12-p22.11
1554606_at	chr5:122682097-122759034 (-) // 96.1 // q23.2	centrosomal protein 120kDa	CEP120	chr5q23.2
1554607_at	chrX:21392979-21670750 (+) // 97.54 // p22.12	connector enhancer of kinase suppressor of Ras 2	CNKSR2	chrXp22.12
1554608_at	chr2:85551366-85555108 (-) // 61.6 // p11.2	trans-golgi network protein 2	TGOLN2	chr2p11.2
1554609_at	---	uncharacterized LOC100287896	LOC100287896	chr11q13.4
1554610_at	chr2:241459177-241497438 (-) // 95.75 // q37.3	ankyrin repeat and MYND domain containing 1	ANKMY1	chr2q37.3
1554612_at	chr3:197427333-197463773 (-) // 91.39 // q29	RUN domain and cysteine-rich domain containing, Beclin 1-interacting protein	RUBCN	chr3q29
1554613_a_at	chr3:197427333-197463773 (-) // 91.39 // q29	RUN domain and cysteine-rich domain containing, Beclin 1-interacting protein	RUBCN	chr3q29
1554614_a_at	chr1:97187394-97279044 (+) // 98.03 // p21.3	polypyrimidine tract binding protein 2	PTBP2	chr1p21.3
1554615_at	chr12:104945590-104947218 (+) // 32.91 // q23.3	---	---	---
1554616_at	chr18:61616590-61653886 (+) // 88.18 // q22.1	serpin peptidase inhibitor, clade B (ovalbumin), member 8	SERPINB8	chr18q22.1
1554618_at	chr7:100136832-100153990 (+) // 76.31 // q22.1	ArfGAP with FG repeats 2	AGFG2	chr7q22.1
1554619_at	chr5:89755796-89770586 (-) // 95.95 // q14.3	metallo-beta-lactamase domain containing 2	MBLAC2	chr5q14.3
1554621_at	chr17:54911467-54913825 (+) // 93.58 // q22	diacylglycerol kinase, epsilon 64kDa	DGKE	chr17q22
1554623_x_at	chr17:54911467-54913825 (+) // 93.58 // q22	diacylglycerol kinase, epsilon 64kDa	DGKE	chr17q22
1554624_a_at	chr20:1545029-1600655 (-) // 78.43 // p13	signal-regulatory protein beta 1	SIRPB1	chr20p13
1554625_at	chr17:6926844-6931370 (+) // 97.59 // p13.1	B-cell CLL/lymphoma 6, member B	BCL6B	chr17p13.1
1554627_a_at	chr10:73856659-73975714 (-) // 86.77 // q22.1	activating signal cointegrator 1 complex subunit 1	ASCC1	chr10pter-q25.3
1554628_at	chr19:2900943-2918472 (+) // 98.93 // p13.3	zinc finger protein 57	ZNF57	chr19p13.3
1554629_at	chr6:94119372-94129272 (-) // 97.12 // q16.1	EPH receptor A7	EPHA7	chr6q16.1
1554631_at	chr11:108093210-108166719 (+) // 86.44 // q22.3	ATM serine/threonine kinase	ATM	chr11q22-q23
1554633_a_at	chr2:1795304-2334966 (-) // 90.43 // p25.3	myelin transcription factor 1-like	MYT1L	chr2p25.3
1554634_at	chr13:33160663-33265404 (+) // 78.53 // q13.1	PDS5 cohesin associated factor B	PDS5B	chr13q12.3
1554635_a_at	chr14:33408522-34270315 (+) // 97.14 // q13.1	neuronal PAS domain protein 3	NPAS3	chr14q13.1
1554636_at	chr19:58203398-58204709 (-) // 65.03 // q13.43	---	---	---
1554637_a_at	chr20:32150139-32211746 (+) // 84.76 // q11.22	core-binding factor, runt domain, alpha subunit 2
1554638_at	chr5:79703867-79748252 (+) // 89.04 // q14.1	zinc finger, FYVE domain containing 16	ZFYVE16	chr5q14
1554640_at	chr9:112402656-112708967 (+) // 87.48 // q31.3	paralemmin 2	PALM2	chr9q31.3
1554641_a_at	chr2:74300725-74329695 (+) // 99.2 // p13.1	tet methylcytosine dioxygenase 3	TET3	chr2p13.1
1554642_at	chr7:156436491-156453043 (+) // 85.98 // q36.3	ring finger protein 32	RNF32	chr7q36
1554643_at	chr16:321854-325976 (-) // 80.13 // p13.3	regulator of G-protein signaling 11	RGS11	chr16p13.3
1554646_at	---	oxysterol binding protein-like 1A	OSBPL1A	chr18q11.1
1554648_a_at	chr15:45410921-45422075 (-) // 98.01 // q21.1	dual oxidase maturation factor 1	DUOXA1	chr15q21.1
1554649_at	chr22:31478141-31479551 (-) // 86.67 // q12.2	---	---	---
1554650_a_at	chr22:31478141-31479551 (-) // 86.67 // q12.2	---	---	---
1554652_s_at	chr5:65892193-66282350 (+) // 89.01 // q12.3	microtubule associated serine/threonine kinase family member 4	MAST4	chr5q12.3
1554655_a_at	chr17:45055522-45056637 (-) // 94.05 // q21.32	reprimo-like	RPRML	chr17q21.32
1554657_a_at	chr20:20208889-20246471 (+) // 92.74 // p11.23	cilia and flagella associated protein 61	CFAP61	chr20p11.23
1554659_at	chr12:110807628-110810411 (-) // 49.09 // q24.11	NIMA-related kinase 4	NEK4	chr3p21.1
1554660_a_at	chr1:246729747-246811537 (+) // 98.75 // q44	consortin, connexin sorting protein	CNST	chr1q44
1554661_s_at	chr1:246729747-246811537 (+) // 98.75 // q44	consortin, connexin sorting protein	CNST	chr1q44
1554662_at	chr17:56618947-56621729 (-) // 99.67 // q22	chromosome 17 open reading frame 47	C17orf47	chr17q22
1554663_a_at	chr11:71728046-71780959 (-) // 73.02 // q13.4	nuclear mitotic apparatus protein 1	NUMA1	chr11q13
1554664_at	chr9:130826385-130829600 (-) // 54.08 // q34.11	nuclear apoptosis inducing factor 1	NAIF1	chr9q34.11
1554665_at	chr19:58281024-58311962 (+) // 28.67 // q13.43	zinc finger protein 586	ZNF586	chr19q13.43
1554666_at	chr17:5095397-5138931 (+) // 85.49 // p13.2	uncharacterized LOC100130950	LOC100130950	chr17p13.2
1554667_s_at	chr2:172180444-172290519 (-) // 90.91 // q31.1	methyltransferase like 8	METTL8	chr2q31.1
1554668_a_at	chr1:55074854-55089198 (-) // 97.11 // p32.3	family with sequence similarity 151, member A	FAM151A	---
1554670_at	chr22:38004836-38014003 (+) // 55.58 // q13.1	golgi-associated, gamma adaptin ear containing, ARF binding protein 1	GGA1	chr22q13.31
1554671_a_at	chr16:2802675-2821411 (+) // 86.84 // p13.3	serine/arginine repetitive matrix 2	SRRM2	chr16p13.3
1554672_at	chr7:138818523-138846089 (+) // 96.67 // q34	tetratricopeptide repeat domain 26	TTC26	chr7q34
1554675_a_at	chr10:135368494-135379087 (-) // 86.06 // q26.3	synaptonemal complex central element protein 1	SYCE1	chr10q26.3
1554676_at	chr10:70847862-70848929 (+) // 91.65 // q22.1	serglycin	SRGN	chr10q22.1
1554677_s_at	chr16:66655659-66730610 (-) // 88.94 // q21	CKLF-like MARVEL transmembrane domain containing 4	CMTM4	chr16q21-q22.1
1554678_s_at	chr4:83345780-83350486 (-) // 99.9 // q21.22	heterogeneous nuclear ribonucleoprotein D like	HNRNPDL	chr4q21.22
1554679_a_at	chr8:98788237-98863702 (+) // 99.85 // q22.1	lysosomal protein transmembrane 4 beta	LAPTM4B	chr8q22.1
1554680_s_at	chr8:99439252-99445076 (+) // 98.7 // q22.2	potassium voltage-gated channel, modifier subfamily S, member 2	KCNS2	chr8q22
1554681_a_at	---	coiled-coil domain containing 187	CCDC187	chr9q34
1554683_a_at	---	coiled-coil domain containing 187	CCDC187	chr9q34
1554685_a_at	chr15:81071735-81241509 (+) // 99.08 // q25.1	cell migration inducing protein, hyaluronan binding	CEMIP	chr15q24
1554686_at	chr8:74564503-74659102 (-) // 50.29 // q21.11	staufen double-stranded RNA binding protein 2	STAU2	chr8q21.11
1554689_a_at	chrX:5809653-6146904 (-) // 96.95 // p22.32	neuroligin 4, X-linked	NLGN4X	chrXp22.33
1554690_a_at	chr8:38586157-38705635 (+) // 85.17 // p11.22	transforming, acidic coiled-coil containing protein 1	TACC1	chr8p11.22
1554691_a_at	chr22:43266359-43343048 (-) // 88.8 // q13.2	protein kinase C and casein kinase substrate in neurons 2	PACSIN2	chr22q13.2-q13.33
1554692_at	chr20:4850234-4951562 (-) // 89.92 // p13	solute carrier family 23 (ascorbic acid transporter), member 2	SLC23A2	chr20p13
1554694_at	chr10:35625801-35858440 (+) // 83.04 // p11.21	cyclin Y	CCNY	chr10p11.21
1554696_s_at	chr18:657742-672997 (+) // 97.39 // p11.32	thymidylate synthetase	TYMS	chr18p11.32
1554697_at	chr3:64502649-64673365 (-) // 98.0 // p14.1	ADAM metallopeptidase with thrombospondin type 1 motif 9	ADAMTS9	chr3p14.1
1554699_at	chr18:6029388-6414910 (-) // 75.27 // p11.31	l(3)mbt-like 4 (Drosophila)	L3MBTL4	chr18p11.31
1554700_at	chr18:63417887-63531360 (+) // 86.52 // q22.1	cadherin 7, type 2	CDH7	chr18q22.1
1554701_a_at	chr17:77913820-77987409 (-) // 96.94 // q25.3	TBC1 domain family, member 16	TBC1D16	chr17q25.3
1554702_at	chr13:101832733-102051518 (-) // 90.13 // q33.1	sodium leak channel, non selective	NALCN	chr13q32.3
1554703_at	chr8:1806920-1852262 (+) // 77.61 // p23.3	Rho guanine nucleotide exchange factor 10	ARHGEF10	chr8p23
1554704_at	chr19:1464465-1806159 (-) // 52.74 // p13.3	ATPase, aminophospholipid transporter, class I, type 8B, member 3	ATP8B3	chr19p13.3
1554705_at	chr8:27761886-27850202 (-) // 90.99 // p21.1	scavenger receptor class A, member 5	SCARA5	chr8p21.1
1554706_at	chr1:248100492-248264223 (+) // 86.21 // q44	olfactory receptor, family 2, subfamily L, member 13	OR2L13	chr1q44
1554707_at	chr9:4588826-4666423 (-) // 94.99 // p24.2	spermatogenesis associated 6-like	SPATA6L	chr9p24.2
1554708_s_at	chr9:4588826-4666423 (-) // 94.99 // p24.2	spermatogenesis associated 6-like	SPATA6L	chr9p24.2
1554710_at	chr5:169809679-169816649 (-) // 69.31 // q35.1	potassium channel subfamily M regulatory beta subunit 1	KCNMB1	chr5q34
1554711_at	chr10:105232576-105238997 (-) // 85.97 // q24.33	calcium homeostasis modulator 3	CALHM3	chr10q24.33
1554712_a_at	chr11:58601541-58611999 (-) // 88.25 // q12.1	glycine-N-acyltransferase-like 2	GLYATL2	chr11q12.1
1554714_at	chr4:37592331-37687998 (-) // 89.49 // p14	RELT-like 1	RELL1	chr4p14
1554715_at	chr15:70127572-70135305 (+) // 75.22 // q23	long intergenic non-protein coding RNA 593	LINC00593	chr15q23
1554716_s_at	chr15:70127572-70135305 (+) // 75.22 // q23	long intergenic non-protein coding RNA 593	LINC00593	chr15q23
1554717_a_at	chr5:58452914-59064462 (-) // 96.54 // q11.2	phosphodiesterase 4D, cAMP-specific	PDE4D	chr5q12
1554719_at	chr2:240957828-240964725 (-) // 86.63 // q37.3	NADH dehydrogenase (ubiquinone) 1 alpha subcomplex, 10, 42kDa	NDUFA10	chr2q37.3
1554721_a_at	chr8:120743870-120844804 (-) // 99.26 // q24.12	TAF2 RNA polymerase II, TATA box binding protein (TBP)-associated factor, 150kDa	TAF2	chr8q24.12
1554722_at	chr9:73389005-73479431 (-) // 68.61 // q21.12	transient receptor potential cation channel, subfamily M, member 3	TRPM3	chr9q21.12
1554723_x_at	chr20:49935494-50209168 (-) // 59.2 // q13.2	---	---	---
1554724_at	chr3:10857884-10866597 (+) // 37.17 // p25.3	solute carrier family 6 (neurotransmitter transporter), member 11	SLC6A11	chr3p25.3
1554725_at	chr1:174128547-174517698 (+) // 95.12 // q25.1	RAB GTPase activating protein 1-like	RABGAP1L	chr1q24
1554726_at	chr7:99156201-99172029 (+) // 96.04 // q22.1	zinc finger protein 655	ZNF655	chr7q22.1
1554728_at	chr1:27431941-27481089 (-) // 82.91 // p36.11	solute carrier family 9, subfamily A (NHE1, cation proton antiporter 1), member 1	SLC9A1	chr1p36.1-p35
1554730_at	chr5:94202850-94417331 (-) // 95.91 // q15	multiple C2 domains, transmembrane 1	MCTP1	chr5q15
1554732_at	chr4:185261995-185275130 (-) // 37.43 // q35.1	uncharacterized LOC728175	LOC728175	chr4q35.1
1554733_at	chr4:185261995-185275130 (-) // 37.43 // q35.1	uncharacterized LOC728175	LOC728175	chr4q35.1
1554735_a_at	chr5:180621612-180632170 (-) // 99.49 // q35.3	tripartite motif containing 7	TRIM7	chr5q35.3
1554736_at	chr1:94667460-94703189 (-) // 84.93 // p22.1	Rho GTPase activating protein 29	ARHGAP29	chr1p22.1
1554737_at	chr5:127777694-127873916 (-) // 95.43 // q23.3	fibrillin 2	FBN2	chr5q23-q31
1554739_at	chr1:46159999-46216315 (-) // 98.57 // p34.1	intracisternal A particle-promoted polypeptide	IPP	chr1p34-p32
1554740_a_at	chr1:46159999-46216315 (-) // 98.57 // p34.1	intracisternal A particle-promoted polypeptide	IPP	chr1p34-p32
1554741_s_at	chr9:46687461-46746498 (+) // 93.49 // p11.2 /// chr9:44245411-44304554 (+) // 89.88 // p11.2 /// chr9:44343367-44402426 (-) // 94.68 // p11.2 /// chr9:46785312-46844325 (-) // 90.29 // p11.2 /// chr9:41961616-42019580 (-) // 92.2 // p12	fibroblast growth factor 7 /// fibroblast growth factor 7 pseudogene /// keratinocyte growth factor-like protein 2	FGF7 /// KGFLP1 /// KGFLP2	chr15q21.2 /// chr9p11.2 /// chr9p12
1554742_at	chr2:190649175-190671775 (+) // 76.28 // q32.2	PMS1 homolog 1, mismatch repair system component	PMS1	chr2q31.1
1554743_x_at	chr2:190649175-190671775 (+) // 76.28 // q32.2	PMS1 homolog 1, mismatch repair system component	PMS1	chr2q31.1
1554744_at	chr11:104913626-104915386 (-) // 76.58 // q22.3	caspase recruitment domain family, member 16	CARD16	chr11q22
1554745_at	chr9:129677064-129940704 (+) // 79.61 // q33.3	Ral GEF with PH domain and SH3 binding motif 1	RALGPS1	chr9q33.3
1554747_a_at	chr2:242255296-242291524 (+) // 93.98 // q37.3	septin 2	2002-09-01	chr2q37
1554748_at	chr1:16370248-16383802 (+) // 96.48 // p36.13	chloride channel, voltage-sensitive Kb	CLCNKB	chr1p36
1554749_s_at	chr1:16370248-16383802 (+) // 96.48 // p36.13	chloride channel, voltage-sensitive Kb	CLCNKB	chr1p36
1554751_at	chr5:172354582-172356107 (+) // 44.01 // q35.1	---	---	---
1554752_a_at	chr5:172354582-172356107 (+) // 44.01 // q35.1	---	---	---
1554755_a_at	chr13:30002763-30077542 (+) // 97.4 // q12.3	microtubule associated tumor suppressor candidate 2	MTUS2	chr13q12.3
1554757_a_at	chr10:134351352-134591381 (+) // 81.57 // q26.3	inositol polyphosphate-5-phosphatase A	INPP5A	chr10q26.3
1554758_a_at	chrX:149934814-150067164 (-) // 98.22 // q28	CD99 molecule-like 2	CD99L2	chrXq28
1554759_at	chr17:36707917-36715709 (-) // 93.41 // q12	SRC kinase signaling inhibitor 1	SRCIN1	chr17q12
1554761_a_at	chr7:796424-819781 (+) // 88.51 // p22.3	dynein, axonemal, assembly factor 5	DNAAF5	chr7p22.3
1554762_a_at	chr4:184203759-184237077 (+) // 97.14 // q35.1	WW and C2 domain containing 2	WWC2	chr4q35.1
1554763_at	chrX:84188784-84189895 (+) // 96.1 // q21.1	ubiquitin conjugating enzyme E2D N-terminal like (pseudogene)	UBE2DNL	chrXq21.1
1554764_a_at	chr11:60383243-60454622 (+) // 77.07 // q12.2	long intergenic non-protein coding RNA 301	LINC00301	chr11q12.2
1554765_a_at	chr11:60383243-60454622 (+) // 77.07 // q12.2	long intergenic non-protein coding RNA 301	LINC00301	chr11q12.2
1554766_s_at	chr8:138080100-138082087 (-) // 36.57 // q24.23	---	---	---
1554767_s_at	chr21:34988608-35003865 (-) // 40.09 // q22.11	crystallin zeta like 1	CRYZL1	chr21q21.3
1554768_a_at	chr14:61246600-61247401 (+) // 96.29 // q23.1 /// chr4:120981183-120987973 (-) // 99.55 // q27	MAD2 mitotic arrest deficient-like 1 (yeast)	MAD2L1	chr4q27
1554769_at	chr16:30591993-30597010 (-) // 67.84 // p11.2	zinc finger protein 785	ZNF785	chr16p11.2
1554770_x_at	chr16:30591993-30597010 (-) // 67.84 // p11.2	zinc finger protein 785	ZNF785	chr16p11.2
1554771_at	chr2:232674556-232677321 (+) // 81.61 // q37.1	---	---	---
1554772_at	chr17:45401349-45518675 (+) // 91.77 // q21.32	EF-hand calcium binding domain 13	EFCAB13	chr17q21.32
1554773_at	chr17:48912685-48918380 (+) // 97.8 // q21.33	WAP, follistatin/kazal, immunoglobulin, kunitz and netrin domain containing 2	WFIKKN2	chr17q21.33
1554774_at	chr3:97663963-97686467 (-) // 97.71 // q11.2	MYC induced nuclear antigen	MINA	chr3q11.2
1554776_at	chr4:188920260-188925616 (+) // 74.67 // q35.2	ZFP42 zinc finger protein	ZFP42	chr4q35.2
1554777_at	chr4:188920260-188925616 (+) // 74.67 // q35.2	ZFP42 zinc finger protein	ZFP42	chr4q35.2
1554778_at	chr3:111578596-111604641 (+) // 94.6 // q13.2	pleckstrin homology-like domain, family B, member 2	PHLDB2	chr3q13.2
1554779_s_at	chr3:111578596-111604641 (+) // 94.6 // q13.2	pleckstrin homology-like domain, family B, member 2	PHLDB2	chr3q13.2
1554780_a_at	chr7:77535577-77567521 (+) // 88.93 // q21.11	putative homeodomain transcription factor 2	PHTF2	chr7q11.23-q21
1554781_at	chr5:121772191-121814782 (-) // 61.21 // q23.2	uncharacterized LOC153163	MGC32805	chr5q23.2
1554782_at	chr2:239061532-239064635 (-) // 68.41 // q37.3	KLHL30 antisense RNA 1 /// uncharacterized LOC105369287	KLHL30-AS1 /// LOC105369287	chr2q37.3
1554783_s_at	chr1:155917732-155955152 (-) // 97.52 // q22	Rho/Rac guanine nucleotide exchange factor 2	ARHGEF2	chr1q21-q22
1554784_at	chr12:41222013-41366236 (+) // 98.37 // q12	contactin 1	CNTN1	chr12q11-q12
1554785_at	chr11:96115784-96121068 (-) // 45.5 // q21	coiled-coil domain containing 82	CCDC82	chr11q21
1554786_at	chr20:54987363-55028930 (+) // 88.37 // q13.2	Cas scaffolding protein family member 4	CASS4	chr20q13.31
1554787_at	chr9:136243237-136271219 (+) // 99.26 // q34.2	serine/threonine kinase-like domain containing 1	STKLD1	chr9q34.2
1554789_a_at	chr5:76506750-76722458 (+) // 98.7 // q13.3	phosphodiesterase 8B	PDE8B	chr5q13.3
1554790_at	chr1:33944778-33958210 (+) // 84.99 // p35.1	zinc finger and SCAN domain containing 20	ZSCAN20	chr1p34.3
1554791_a_at	chr2:210905048-211036074 (-) // 97.04 // q34	KAT8 regulatory NSL complex subunit 1 like	KANSL1L	chr2q34
1554793_at	chr7:156931703-157009926 (+) // 94.69 // q36.3	ubiquitin protein ligase E3C	UBE3C	chr7q36.3
1554794_a_at	chr7:156931703-157009926 (+) // 94.69 // q36.3	ubiquitin protein ligase E3C	UBE3C	chr7q36.3
1554795_a_at	chr1:16083138-16111837 (+) // 79.64 // p36.21	filamin binding LIM protein 1	FBLIM1	chr1p36.21
1554796_at	chr7:153749502-154380338 (+) // 87.08 // q36.2	dipeptidyl-peptidase 6	DPP6	chr7q36.2
1554797_at	chr14:62546064-62568427 (+) // 87.55 // q23.2	synaptotagmin XVI	SYT16	chr14q23.2
1554798_at	chr2:242002794-242026875 (+) // 95.87 // q37.3	sushi, nidogen and EGF-like domains 1	SNED1	chr2q37.3
1554800_at	chr11:107799276-107834206 (+) // 80.33 // q22.3	RAB39A, member RAS oncogene family	RAB39A	chr11q22.3
1554801_at	chr5:156769040-156772686 (-) // 60.3 // q33.3	fibronectin type III domain containing 9	FNDC9	chr5q33.3
1554803_s_at	chr16:31225410-31237748 (+) // 71.83 // p11.2	tripartite motif containing 72, E3 ubiquitin protein ligase	TRIM72	chr16p11.2
1554804_a_at	chr1:43200667-43205811 (-) // 93.45 // p34.2	claudin 19	CLDN19	chr1p34.2
1554805_at	chr1:43200667-43205811 (-) // 93.45 // p34.2	claudin 19	CLDN19	chr1p34.2
1554806_a_at	chr4:175158124-175204818 (-) // 95.8 // q34.1	F-box protein 8	FBXO8	chr4q34.1
1554807_a_at	chr18:12448625-12453115 (-) // 94.48 // p11.21	spire-type actin nucleation factor 1	SPIRE1	chr18p11.21
1554808_at	chr2:264925-273392 (+) // 74.35 // p25.3	acid phosphatase 1, soluble	ACP1	chr2p25
1554809_at	chr4:7940727-7942022 (+) // 87.28 // p16.1	uncharacterized LOC389199	LOC389199	chr4p16.1
1554810_at	chr19:48601059-48614024 (-) // 83.84 // q13.33	phospholipase A2, group IVC (cytosolic, calcium-independent)	PLA2G4C	chr19q13.3
1554812_at	chr6:155585146-155597679 (+) // 95.83 // q25.3	claudin 20	CLDN20	chr6q25
1554813_at	chr21:46268665-46269407 (-) // 58.98 // q22.3	---	---	---
1554814_at	chr17:74391454-74449221 (-) // 93.26 // q25.1	ubiquitin-conjugating enzyme E2O	UBE2O	chr17q25.1
1554816_at	---	astrotactin 2	ASTN2	chr9q33.1
1554818_s_at	chr20:18378989-18447645 (-) // 81.81 // p11.23	double zinc ribbon and ankyrin repeat domains 1	DZANK1	chr20p11.23
1554819_a_at	chr15:68594288-68643066 (-) // 97.13 // q23	integrin alpha 11	ITGA11	chr15q23
1554820_at	chr7:134671261-134800620 (+) // 97.84 // q33	ATP/GTP binding protein-like 3	AGBL3	chr7q33
1554821_a_at	chrX:2406241-2418580 (-) // 89.53 // p22.33 /// chrY:2356241-2368580 (-) // 89.53 // p11.32	zinc finger, BED-type containing 1	ZBED1	chrXp22.33
1554822_at	chr7:77469446-77553449 (+) // 96.32 // q11.23	putative homeodomain transcription factor 2	PHTF2	chr7q11.23-q21
1554824_at	---	zinc finger protein 585A	ZNF585A	chr19q13.12
1554825_at	chr11:19789293-19791585 (+) // 69.29 // p15.1	---	---	---
1554826_at	chr2:202671343-202754173 (+) // 92.55 // q33.1	cyclin-dependent kinase 15	CDK15	chr2q33.2
1554827_a_at	chr16:50300451-50344426 (+) // 95.1 // q12.1	adenylate cyclase 7	ADCY7	chr16q12.1
1554828_at	chr4:55095446-55131514 (+) // 90.03 // q12	platelet-derived growth factor receptor, alpha polypeptide	PDGFRA	chr4q12
1554830_a_at	chr2:119981421-120021272 (+) // 84.91 // q14.2	STEAP family member 3, metalloreductase	STEAP3	chr2q14.2
1554831_x_at	chr2:202352150-202483898 (-) // 98.92 // q33.1	amyotrophic lateral sclerosis 2 chromosome region candidate 11	ALS2CR11	chr2q33.1
1554833_at	chr15:94899202-94946493 (+) // 86.87 // q26.2	multiple C2 domains, transmembrane 2	MCTP2	chr15q26.2
1554834_a_at	chr1:206680878-206761044 (+) // 98.34 // q32.1	Ras association (RalGDS/AF-6) domain family member 5	RASSF5	chr1q32.1
1554835_a_at	chr3:182983089-182988820 (+) // 94.66 // q27.1	UDP-GlcNAc:betaGal beta-1,3-N-acetylglucosaminyltransferase 5	B3GNT5	chr3q28
1554836_at	chr17:76822554-76836954 (-) // 95.62 // q25.3	ubiquitin specific peptidase 36	USP36	chr17q25.3
1554837_a_at	chr1:47398105-47407136 (-) // 93.89 // p33	cytochrome P450, family 4, subfamily A, polypeptide 11 /// cytochrome P450, family 4, subfamily A, polypeptide 22	CYP4A11 /// CYP4A22	chr1p33
1554839_at	chr3:10055925-10068041 (-) // 52.07 // p25.3	cell death-inducing DFFA-like effector c pseudogene	CIDECP	chr3p25.3
1554840_at	chr4:47938380-47940190 (+) // 91.64 // p12	anti-CNG alpha 1 cation channel translation product-like	LOC280665	---
1554841_at	chr4:74979890-75107914 (+) // 57.22 // q13.3	methylenetetrahydrofolate dehydrogenase (NADP+ dependent) 2-like	MTHFD2L	chr4q13.3
1554842_at	chr15:48499729-48529544 (+) // 79.83 // q21.1	solute carrier family 12 (sodium/potassium/chloride transporter), member 1	SLC12A1	chr15q15-q21.1
1554844_at	chr1:28303785-28415075 (-) // 96.69 // p35.3	EYA transcriptional coactivator and phosphatase 3	EYA3	chr1p36
1554846_at	chr4:77296359-77324429 (-) // 89.59 // q21.1	coiled-coil domain containing 158	CCDC158	chr4q21.1
1554847_at	chr2:71163029-71192525 (+) // 95.91 // p13.3	ATPase, H+ transporting, lysosomal 56/58kDa, V1 subunit B1	ATP6V1B1	chr2p13.1
1554849_at	chr9:132583699-132586383 (-) // 49.21 // q34.11	torsin family 1, member A (torsin A)	TOR1A	chr9q34
1554850_at	chr3:183950387-183952784 (+) // 95.39 // q27.1	von Willebrand factor A domain containing 5B2	VWA5B2	chr3q27.1
1554852_a_at	chr3:128689827-128710740 (-) // 65.27 // q21.3	KIAA1257	KIAA1257	chr3q21.3
1554853_at	chr4:108852722-108857762 (+) // 74.16 // q25	cytochrome P450, family 2, subfamily U, polypeptide 1	CYP2U1	chr4q25
1554855_at	chr6:161966143-163148797 (-) // 92.12 // q26	parkin RBR E3 ubiquitin protein ligase	PARK2	chr6q25.2-q27
1554857_at	chr20:45001474-45017769 (-) // 95.98 // q13.12	engulfment and cell motility 2	ELMO2	chr20q13
1554860_at	chr1:202118978-202127632 (-) // 72.76 // q32.1	protein tyrosine phosphatase, non-receptor type 7	PTPN7	chr1q32.1
1554862_at	chr6:25127071-25138557 (-) // 83.79 // p22.3	cytidine monophospho-N-acetylneuraminic acid hydroxylase, pseudogene	CMAHP	chr6p21.32
1554863_s_at	chr20:53092256-53267428 (+) // 93.41 // q13.2	docking protein 5	DOK5	chr20q13.2
1554864_a_at	chr1:31345981-31351588 (-) // 86.36 // p35.2	syndecan 3	SDC3	chr1p35.2
1554865_at	chr13:83493028-83494456 (-) // 50.38 // q31.1	---	---	---
1554866_at	---	transmembrane protein 135	TMEM135	chr11q14.2
1554867_a_at	chr5:119867158-120022620 (+) // 91.27 // q23.1	proline rich 16	PRR16	chr5q23.1
1554868_s_at	chr3:101293026-101312408 (+) // 97.28 // q12.3	PEST proteolytic signal containing nuclear protein	PCNP	chr3q12.3
1554869_at	chr10:1102231-1142566 (+) // 73.61 // p15.3	WD repeat domain 37	WDR37	chr10p15.3
1554871_at	chr11:13484987-13486257 (+) // 73.56 // p15.2	---	---	---
1554872_a_at	chr6:55300229-55443893 (-) // 98.18 // p12.1	3-hydroxymethyl-3-methylglutaryl-CoA lyase-like 1	HMGCLL1	chr6p12.1
1554873_at	chr8:67976612-68024300 (+) // 96.93 // q13.1	centrosome and spindle pole associated protein 1	CSPP1	chr8q13.2
1554874_at	chr3:69985779-69988389 (+) // 98.29 // p13	microphthalmia-associated transcription factor	MITF	chr3p14.2-p14.1
1554875_at	chr2:44589090-44684400 (+) // 96.81 // p21	calmodulin-lysine N-methyltransferase	CAMKMT	chr2p21
1554876_a_at	chr5:76145924-76217056 (+) // 87.43 // q13.3	S100 calcium binding protein Z	S100Z	chr5q13.3
1554878_a_at	chr1:94884006-94944263 (+) // 79.55 // p21.3	ATP binding cassette subfamily D member 3	ABCD3	chr1p21.3
1554880_at	chr11:61521500-61525127 (-) // 84.18 // q12.2	uncharacterized LOC26070	DKFZP434K028	chr11q12.2
1554882_at	chr5:60199186-60240878 (-) // 95.65 // q12.1	excision repair cross-complementation group 8	ERCC8	chr5q12.1
1554883_a_at	chr5:60199186-60240878 (-) // 95.65 // q12.1	excision repair cross-complementation group 8	ERCC8	chr5q12.1
1554884_at	chr6:57182414-57191161 (+) // 96.35 // p11.2	primase, DNA, polypeptide 2 (58kDa)	PRIM2	chr6p12-p11.1
1554885_a_at	chr6:57182414-57191161 (+) // 96.35 // p11.2	primase, DNA, polypeptide 2 (58kDa)	PRIM2	chr6p12-p11.1
1554886_a_at	chr12:122615421-122618703 (+) // 92.28 // q24.31	MLX interacting protein	MLXIP	chr12q24.31
1554887_at	chrX:130854868-130855395 (+) // 10.73 // q26.2	uncharacterized LOC101927746	LOC101927746	---
1554889_at	chr2:70443805-70475586 (-) // 95.45 // p13.3	TIA1 cytotoxic granule-associated RNA binding protein	TIA1	chr2p13
1554890_a_at	chr2:70443805-70475586 (-) // 95.45 // p13.3	TIA1 cytotoxic granule-associated RNA binding protein	TIA1	chr2p13
1554891_at	chr15:94449398-94517155 (+) // 68.67 // q26.2	long intergenic non-protein coding RNA 1580	LINC01580	chr15q26.2
1554892_a_at	chr11:59828407-59837706 (+) // 94.76 // q12.1	membrane-spanning 4-domains, subfamily A, member 3 (hematopoietic cell-specific)	MS4A3	chr11q12.1
1554894_a_at	chr5:134246023-134296784 (+) // 57.41 // q31.1	pterin-4 alpha-carbinolamine dehydratase/dimerization cofactor of hepatocyte nuclear factor 1 alpha (TCF1) 2	PCBD2	chr5q31.1
1554895_a_at	chr1:39381208-39407473 (-) // 93.13 // p34.3	rhomboid, veinlet-like 2 (Drosophila)	RHBDL2	chr1p34.3
1554897_s_at	chr1:39381208-39407473 (-) // 93.13 // p34.3	rhomboid, veinlet-like 2 (Drosophila)	RHBDL2	chr1p34.3
1554899_s_at	chr1:161185068-161190488 (+) // 48.71 // q23.3	Fc fragment of IgE, high affinity I, receptor for
1554901_at	chr14:20947835-20948404 (-) // 72.81 // q11.2	---	---	---
1554903_at	chr11:65154107-65154728 (+) // 86.03 // q13.1	FERM domain containing 8	FRMD8	chr11q13
1554905_x_at	chr11:65154107-65154728 (+) // 86.03 // q13.1	FERM domain containing 8	FRMD8	chr11q13
1554906_a_at	chr16:82197521-82197801 (-) // 70.3 // q23.3	M-phase phosphoprotein 6	MPHOSPH6	chr16q23.3
1554907_a_at	chr16:71100383-71264595 (-) // 96.56 // q22.2	HYDIN, axonemal central pair apparatus protein	HYDIN	chr16q22.2
1554908_at	chr16:71100383-71264595 (-) // 96.56 // q22.2	HYDIN, axonemal central pair apparatus protein	HYDIN	chr16q22.2
1554909_at	chr3:49235860-49295155 (+) // 93.32 // p21.31	coiled-coil domain containing 36	CCDC36	chr3p21.31
1554910_at	chr2:37494710-37544166 (-) // 87.08 // p22.2	protein kinase D3	PRKD3	chr2p21
1554911_at	chr16:48243773-48286225 (-) // 64.08 // q12.1	ATP binding cassette subfamily C member 11	ABCC11	chr16q12.1
1554912_at	chr3:138153431-138195901 (+) // 89.18 // q22.3	extended synaptotagmin-like protein 3	ESYT3	chr3q22.3
1554914_at	chr15:42359207-42364076 (-) // 67.42 // q15.1	phospholipase A2, group IVD (cytosolic)	PLA2G4D	chr15q15.1
1554915_a_at	chr3:57542002-57546663 (+) // 87.98 // p14.3	phosphodiesterase 12	PDE12	chr3p14.3
1554916_a_at	chr8:143744832-143747940 (-) // 47.21 // q24.3	Jrk helix-turn-helix protein	JRK	chr8q24.3
1554918_a_at	chr13:95768175-95953670 (-) // 89.24 // q32.1	ATP binding cassette subfamily C member 4	ABCC4	chr13q32
1554919_s_at	chr7:89874534-89933420 (+) // 96.68 // q21.13	cilia and flagella associated protein 69	CFAP69	chr7q21.13
1554920_at	chr13:78109858-78208558 (+) // 97.3 // q22.3	sciellin	SCEL	chr13q22
1554921_a_at	chr13:78109858-78208558 (+) // 97.3 // q22.3	sciellin	SCEL	chr13q22
1554922_at	chr1:227751240-227844125 (+) // 92.01 // q42.13	zinc finger protein 678	ZNF678	chr1q42.13
1554923_at	chr9:101552003-101554261 (-) // 69.46 // q22.33	ankyrin repeat and sterile alpha motif domain containing 6	ANKS6	chr9q22.33
1554927_at	chr13:41025068-41055143 (-) // 70.55 // q14.11	long intergenic non-protein coding RNA 598	LINC00598	chr13q14.11
1554929_at	chr11:116727633-116732569 (-) // 89.8 // q23.3	SIK family kinase 3	SIK3	chr11q23.3
1554930_a_at	chr14:65879736-66209301 (+) // 96.11 // q23.3	fucosyltransferase 8 (alpha (1,6) fucosyltransferase)	FUT8	chr14q24.3
1554931_at	chr1:47397180-47407148 (-) // 98.09 // p33	cytochrome P450, family 4, subfamily A, polypeptide 11	CYP4A11	chr1p33
1554932_at	chr2:187692564-187713893 (-) // 96.26 // q32.1	zinc finger, SWIM-type containing 2	ZSWIM2	chr2q32.1
1554933_at	chr9:15504977-15511017 (-) // 72.39 // p22.3	PC4 and SFRS1 interacting protein 1	PSIP1	chr9p22.3
1554934_at	chr13:50120635-50159714 (-) // 72.66 // q14.2	regulator of chromosome condensation (RCC1) and BTB (POZ) domain containing protein 1	RCBTB1	chr13q14
1554937_x_at	chr16:67218282-67224002 (-) // 95.25 // q22.1	exocyst complex component 3-like 1	EXOC3L1	chr16q22.1
1554938_a_at	chr1:55013982-55074795 (+) // 98.73 // p32.3	acyl-CoA thioesterase 11	ACOT11	chr1p32.3
1554940_a_at	chr22:23804273-23825315 (-) // 61.95 // q11.23	uncharacterized LOC388882	LOC388882	chr22q11.23
1554941_at	chr18:30321890-30352842 (-) // 79.83 // q12.1	kelch-like family member 14	KLHL14	chr18q12.1
1554942_a_at	chr18:30321890-30352842 (-) // 79.83 // q12.1	kelch-like family member 14	KLHL14	chr18q12.1
1554943_at	chr2:219288487-219295939 (+) // 86.58 // q35	villin 1	VIL1	chr2q35
1554945_x_at	chr2:219288487-219295939 (+) // 86.58 // q35	villin 1	VIL1	chr2q35
1554946_at	chr12:114188883-114205014 (-) // 24.27 // q24.13	long intergenic non-protein coding RNA 1234	LINC01234	---
1554947_at	chr11:107992293-108007666 (+) // 78.97 // q22.3	acetyl-CoA acetyltransferase 1	ACAT1	chr11q22.3
1554948_at	chr1:143932661-143933815 (+) // 14.44 // q21.1	---	---	---
1554949_at	chr22:46451621-46454039 (-) // 88.02 // q13.31	uncharacterized LOC554174	LOC554174	chr22q13.31
1554950_at	chr15:89346710-89394754 (+) // 83.72 // q26.1	aggrecan	ACAN	chr15q26.1
1554951_at	chr18:74411566-74412561 (-) // 24.57 // q23	---	---	---
1554952_s_at	chr19:54296996-54327648 (-) // 93.95 // q13.42	NLR family, pyrin domain containing 12	NLRP12	chr19q13.42
1554953_a_at	chr21:45937097-45940712 (+) // 77.31 // q22.3	TSPEAR antisense RNA 2	TSPEAR-AS2	chr21q22.3
1554954_at	chr21:45937097-45940712 (+) // 77.31 // q22.3	TSPEAR antisense RNA 2	TSPEAR-AS2	chr21q22.3
1554957_at	chr11:78804343-78808881 (+) // 73.26 // q14.1	---	---	---
1554958_at	chr12:48736345-48744674 (-) // 82.59 // q13.11	zinc finger protein 641	ZNF641	chr12q13.11
1554960_at	chr1:162824086-162829450 (-) // 76.83 // q23.3	coiled-coil domain containing 190	CCDC190	chr1q23.3
1554961_at	chr5:176516598-176519744 (+) // 96.14 // q35.2	fibroblast growth factor receptor 4	FGFR4	chr5q35.2
1554962_a_at	chr5:176516598-176519744 (+) // 96.14 // q35.2	fibroblast growth factor receptor 4	FGFR4	chr5q35.2
1554963_at	chr6:133108773-133109361 (-) // 45.89 // q23.2	---	---	---
1554964_x_at	chr6:133108773-133109361 (-) // 45.89 // q23.2	---	---	---
1554965_at	chr3:99551987-99833357 (-) // 98.8 // q12.1	filamin A interacting protein 1-like	FILIP1L	chr3q12.1
1554966_a_at	chr3:99551987-99833357 (-) // 98.8 // q12.1	filamin A interacting protein 1-like	FILIP1L	chr3q12.1
1554967_at	chr21:47878862-47970022 (+) // 93.14 // q22.3	disco-interacting protein 2 homolog A	DIP2A	chr21q22.3
1554969_x_at	chr21:47878862-47970022 (+) // 93.14 // q22.3	disco-interacting protein 2 homolog A	DIP2A	chr21q22.3
1554970_at	chr16:20370491-20416059 (-) // 96.94 // p12.3	protein disulfide isomerase-like, testis expressed	PDILT	chr16p12.3
1554971_at	chr13:30165242-30167180 (-) // 83.97 // q12.3	OK/SW-CL.58	OK/SW-CL.58	chr13q12.3
1554972_at	chr1:23801094-23802531 (-) // 8.23 // p36.12	---	---	---
1554973_a_at	chr9:125680378-125693544 (-) // 95.47 // q33.2	zinc finger and BTB domain containing 26	ZBTB26	chr9q33.2
1554974_at	chr11:67412237-67418109 (-) // 79.2 // q13.2	aminoacylase 3	ACY3	chr11q13.2
1554976_a_at	chr8:143279716-143290362 (+) // 53.18 // q24.3	long intergenic non-protein coding RNA 51	LINC00051	chr8q24.3
1554977_at	chr20:62714732-62715712 (-) // 96.55 // q13.33	LKAAEAR motif containing 1	LKAAEAR1	chr20q13.33
1554978_at	chr8:687650-1087777 (+) // 83.37 // p23.3	ERICH1 antisense RNA 1	ERICH1-AS1	chr8p23.3
1554980_a_at	chr1:212788363-212792897 (+) // 95.57 // q32.3	activating transcription factor 3	ATF3	chr1q32.3
1554981_at	chr9:27292140-27297134 (-) // 95.71 // p21.2	equatorin, sperm acrosome associated	EQTN	chr9p21
1554982_a_at	chr9:27292140-27297134 (-) // 95.71 // p21.2	equatorin, sperm acrosome associated	EQTN	chr9p21
1554983_at	chr21:23095613-23099413 (-) // 9.61 // q21.1	long intergenic non-protein coding RNA 317	LINC00317	chr21q21.1
1554984_a_at	chr6:32784267-32784774 (-) // 76.28 // p21.32	major histocompatibility complex, class II, DO beta	HLA-DOB	chr6p21.3
1554985_at	chr18:32948482-32948857 (-) // 35.37 // q12.2	zinc finger protein 396	ZNF396	chr18q12
1554986_a_at	chr11:130775552-130786344 (-) // 97.74 // q24.3	sorting nexin 19	SNX19	chr11q25
1554987_at	chr12:133351083-133405010 (-) // 99.47 // q24.33	golgin A3	GOLGA3	chr12q24.33
1554988_at	chr1:173469603-173572181 (-) // 98.71 // q25.1	solute carrier family 9, member C2 (putative)	SLC9C2	chr1q25.1
1554989_at	chr14:75119881-75179807 (-) // 88.32 // q24.3	apoptosis resistant E3 ubiquitin protein ligase 1	AREL1	chr14q24.3
1554992_at	chr15:79277108-79383106 (-) // 98.94 // q25.1	Ras protein-specific guanine nucleotide-releasing factor 1	RASGRF1	chr15q24.2
1554994_at	chr11:36537013-36614704 (+) // 91.79 // p12	recombination activating gene 1	RAG1	chr11p13
1554996_at	chr7:57188896-57200201 (-) // 36.13 // p11.2	zinc finger protein 479 /// zinc finger protein 733, pseudogene	ZNF479 /// ZNF733P	chr7p11.2 /// chr7q11.21
1554997_a_at	chr1:186642025-186649519 (-) // 97.36 // q31.1	prostaglandin-endoperoxide synthase 2 (prostaglandin G/H synthase and cyclooxygenase)	PTGS2	chr1q25.2-q25.3
1554999_at	chr4:82372047-82393044 (-) // 63.1 // q21.21	RasGEF domain family member 1B	RASGEF1B	chr4q21.21
1555000_at	chr4:84479560-84482973 (-) // 70.03 // q21.23	OK/SW-CL.36	OK/SW-CL.36	chr4q21.23
1555001_at	chr3:51842522-51937384 (-) // 32.45 // p21.2	IQ motif containing F1	IQCF1	chr3p21.2
1555002_at	chr11:125364736-125369420 (+) // 49.62 // q24.2	putative uncharacterized protein MGC39545	LOC403312	chr11q24.2
1555003_at	chr20:35631976-35724392 (-) // 97.64 // q11.23	retinoblastoma-like 1	RBL1	chr20q11.2
1555004_a_at	chr20:35631976-35724392 (-) // 97.64 // q11.23	retinoblastoma-like 1	RBL1	chr20q11.2
1555006_at	chr12:122356497-122409652 (+) // 92.91 // q24.31	WD repeat domain 66	WDR66	chr12q24.31
[truncated: 52,614 more rows]

## Sheet: 44723 probes
Probe Set ID	Alignments	Gene Title	Gene Symbol	Chromosomal Location
218287_s_at	chr1:36348809-36389899 (+) // 98.02 // p34.3	argonaute RISC catalytic component 1 /// argonaute RISC catalytic component 3	AGO1 /// AGO3	chr1p34 /// chr1p34.3
222576_s_at	chr1:36348809-36389892 (+) // 97.51 // p34.3	argonaute RISC catalytic component 1	37104	chr1p34.3
228120_at	chr1:36392048-36395405 (+) // 62.89 // p34.3	argonaute RISC catalytic component 1 /// argonaute RISC catalytic component 3	AGO1 /// AGO3	chr1p34 /// chr1p34.3
239036_at	chr1:36389926-36390636 (+) // 17.79 // p34.3	argonaute RISC catalytic component 1 /// argonaute RISC catalytic component 3	AGO1 /// AGO3	chr1p34 /// chr1p34.3
227552_at	chr16:30389458-30391610 (-) // 82.18 // p11.2	septin 1	37135	chr16p11.1
1561042_at	chr19:14732556-14732951 (-) // 70.41 // p13.12	argonaute RISC catalytic component 2	37469	chr8q24
213310_at	chr8:141532461-141536259 (-) // 96.21 // q24.3	argonaute RISC catalytic component 2	37469	chr8q24
225569_at	chr8:141530254-141532121 (-) // 96.0 // q24.3	argonaute RISC catalytic component 2	37469	chr8q24
225827_at	chr8:141541241-141595411 (-) // 96.8 // q24.3	argonaute RISC catalytic component 2	37469	chr8q24
1554747_a_at	chr2:242255296-242291524 (+) // 93.98 // q37.3	septin 2	37500	chr2q37
1559038_at	chr2:242255282-242257536 (+) // 92.46 // q37.3	septin 2	37500	chr2q37
200015_s_at	chr2:242254784-242293439 (+) // 99.91 // q37.3	septin 2	37500	chr2q37
200778_s_at	chr2:242254784-242293442 (+) // 97.61 // q37.3	septin 2	37500	chr2q37
232637_at	chr2:242274145-242276510 (+) // 70.14 // q37.3	septin 2	37500	chr2q37
219426_at	chr1:36396928-36521713 (+) // 99.84 // p34.3	argonaute RISC catalytic component 3	37834	chr1p34
228932_at	chr1:36536779-36537634 (+) // 95.0 // p34.3	argonaute RISC catalytic component 3	37834	chr1p34
235782_at	chr1:36537618-36538098 (+) // 97.76 // p34.3	argonaute RISC catalytic component 3	37834	chr1p34
241091_at	chr1:36536519-36536822 (+) // 89.77 // p34.3	argonaute RISC catalytic component 3	37834	chr1p34
223362_s_at	chr22:42373053-42394070 (+) // 94.43 // q13.2	septin 3 /// WBP2 N-terminal like	SEPT3 /// WBP2NL	chr22q13.2
1569408_at	chr1:36297213-36298878 (+) // 79.34 // p34.3	argonaute RISC catalytic component 4	38200	chr1p34
219190_s_at	chr1:36298113-36321029 (+) // 99.32 // p34.3	argonaute RISC catalytic component 4	38200	chr1p34
222842_at	chr1:36273777-36322567 (+) // 93.15 // p34.3	argonaute RISC catalytic component 4	38200	chr1p34
227930_at	chr1:36322299-36323488 (+) // 86.19 // p34.3	argonaute RISC catalytic component 4	38200	chr1p34
210348_at	chr17:56597615-56609411 (-) // 99.63 // q22	septin 4	38231	chr17q22
210657_s_at	chr17:56597616-56609395 (-) // 99.57 // q22	septin 4	38231	chr17q22
233006_at	chr17:56607178-56608885 (-) // 99.71 // q22	septin 4	38231	chr17q22
209767_s_at	chr22:19710118-19713023 (+) // 92.0 // q11.21	septin 5 /// SEPT5-GP1BB readthrough	SEPT5 /// SEPT5-GP1BB	chr22q11.21
209768_s_at	chr22:19710118-19713023 (+) // 92.0 // q11.21	SEPT5-GP1BB readthrough	SEPT5-GP1BB	chr22q11.21
1555526_a_at	chrX:118750674-118827333 (-) // 99.93 // q24	septin 6	38961	chrXq24
212413_at	chrX:118750910-118827323 (-) // 91.58 // q24	septin 6	38961	chrXq24
212414_s_at	chrX:118750910-118827323 (-) // 91.58 // q24	glyoxylate reductase 1 homolog (Arabidopsis) /// septin 6	GLYR1 /// SEPT6	chr16p13.3 /// chrXq24
212415_at	chrX:118750910-118827323 (-) // 91.58 // q24	septin 6	38961	chrXq24
213666_at	chrX:118749689-118827126 (-) // 99.05 // q24	septin 6	38961	chrXq24
214298_x_at	chrX:118752147-118767458 (-) // 98.1 // q24	septin 6	38961	chrXq24
1565823_at	chr7:35943926-35944313 (-) // 96.46 // p14.2 /// chr7:36013296-36013682 (-) // 90.15 // p14.2	septin 7	39326	chr7p14.2
213151_s_at	chr7:35912323-35944917 (+) // 96.81 // p14.2	septin 7	39326	chr7p14.2
217721_at	chr7:35840786-35946714 (+) // 92.48 // p14.2	septin 7	39326	chr7p14.2
244508_at	chr7:35881252-35881958 (+) // 92.89 // p14.2	septin 7	39326	chr7p14.2
208999_at	chr5:132091695-132113067 (-) // 90.14 // q31.1	septin 8	39692	chr5q31
209000_s_at	chr5:132093835-132099568 (-) // 98.95 // q31.1	septin 8	39692	chr5q31
226627_at	chr5:132086510-132096937 (-) // 97.71 // q31.1	septin 8	39692	chr5q31
1559025_at	chr17:75471900-75474668 (+) // 49.63 // q25.3	septin 9	40057	chr17q25
207425_s_at	chr17:75315633-75496674 (+) // 98.14 // q25.3	septin 9	40057	chr17q25
208657_s_at	chr17:75316148-75496674 (+) // 98.37 // q25.3	septin 9	40057	chr17q25
41220_at	chr17:75372164-75496678 (+) // 87.58 // q25.3	septin 9	40057	chr17q25
212698_s_at	chr2:110300378-110371477 (-) // 84.75 // q13 /// chr8:57387901-57390817 (-) // 77.53 // q12.1	septin 10	40422	chr2q13
214720_x_at	chr2:110301571-110371783 (-) // 93.29 // q13	septin 10	40422	chr2q13
201307_at	chr4:77870868-77959854 (+) // 93.26 // q21.1	septin 11	40787	chr4q21.1
201308_s_at	chr4:77870963-77957127 (+) // 99.09 // q21.1	septin 11	40787	chr4q21.1
214293_at	chr4:77960893-77961305 (+) // 82.57 // q21.1	septin 11	40787	chr4q21.1
230071_at	chr4:77952834-77954311 (+) // 97.84 // q21.1	septin 11	40787	chr4q21.1
230947_at	chr16:4827673-4837504 (-) // 99.17 // p13.3	septin 12	41153	chr16p13.3
229819_at	chr19:58858171-58861978 (-) // 96.16 // q13.43	alpha-1-B glycoprotein	A1BG	chr19q13.4
232462_s_at	chr19:58863335-58866548 (+) // 70.06 // q13.43	A1BG antisense RNA 1	A1BG-AS1	chr19q13.4
220951_s_at	chr10:52566444-52645387 (-) // 97.48 // q11.23	APOBEC1 complementation factor	A1CF	chr10q11.23
241547_at	chr10:52563044-52563404 (-) // 64.97 // q11.23	APOBEC1 complementation factor	A1CF	chr10q11.23
1558450_at	chr12:9218765-9220753 (-) // 67.64 // p13.31	alpha-2-macroglobulin	A2M	chr12p13.31
217757_at	chr12:9220309-9268489 (-) // 99.52 // p13.31	alpha-2-macroglobulin	A2M	chr12p13.31
1564139_at	chr12:9218765-9220651 (+) // 62.37 // p13.31	A2M antisense RNA 1 (head to head)	A2M-AS1	chr12p13.31
1553505_at	chr12:9020538-9027608 (+) // 48.24 // p13.31	alpha-2-macroglobulin-like 1	A2ML1	chr12p13.31
1564307_a_at	chr12:9009912-9029353 (+) // 84.04 // p13.31	alpha-2-macroglobulin-like 1	A2ML1	chr12p13.31
236394_at	chr12:9394587-9395351 (-) // 85.1 // p13.31	alpha-2-macroglobulin pseudogene 1	A2MP1	chr12p13.31
219488_at	chr22:43088127-43091583 (-) // 99.34 // q13.2	alpha 1,4-galactosyltransferase	A4GALT	chr22q13.2
221131_at	chr3:137843066-137851207 (-) // 96.13 // q22.3	alpha-1,4-N-acetylglucosaminyltransferase	A4GNT	chr3p14.3
241552_at	chr17:31856806-31860723 (-) // 77.28 // q12	uncharacterized LOC100506677	AA06	chr17q12
218075_at	chr12:53701239-53715339 (-) // 100.0 // q13.13	achalasia, adrenocortical insufficiency, alacrimia	AAAS	chr12q13
218434_s_at	chr12:125549986-125627861 (+) // 97.42 // q24.31	acetoacetyl-CoA synthetase	AACS	chr12q24.31
1570020_at	chr5:178192152-178245436 (-) // 63.77 // q35.3	acetoacetyl-CoA synthetase pseudogene 1	AACSP1	chr5q35.3
205969_at	chr3:151531865-151546274 (+) // 99.19 // q25.1	arylacetamide deacetylase	AADAC	chr3q25.1
240420_at	chr3:151474849-151475667 (+) // 100.0 // q25.1	arylacetamide deacetylase-like 2	AADACL2	chr3q25.1
1569582_at	chr3:151488247-151502682 (+) // 96.09 // q25.1	arylacetamide deacetylase pseudogene 1	AADACP1	chr3q25.1
223593_at	chr4:170981762-171011183 (-) // 82.84 // q33	aminoadipate aminotransferase	AADAT	chr4q33
227534_at	chr9:99403536-99417473 (-) // 78.46 // q22.33	AhpC/TSA antioxidant enzyme domain containing 1	AAED1	chr9q22.32
202851_at	chr15:67493368-67546984 (-) // 98.88 // q22.33	alpha- and gamma-adaptin binding protein	AAGAB	chr15q23
202852_s_at	chr15:67494010-67546978 (-) // 99.72 // q22.33	alpha- and gamma-adaptin binding protein	AAGAB	chr15q23
243284_at	chr15:67496235-67497137 (-) // 52.97 // q22.33	---	---	---
205434_s_at	chr2:69708187-69870977 (-) // 82.13 // p13.3	AP2 associated kinase 1	AAK1	chr2p14
205435_s_at	chr2:69708187-69870849 (-) // 82.38 // p13.3	AP2 associated kinase 1	AAK1	chr2p14
211186_s_at	chr2:69746185-69870213 (-) // 94.48 // p13.3	AP2 associated kinase 1	AAK1	chr2p14
214956_at	chr2:69694919-69696927 (-) // 95.2 // p13.3	AP2 associated kinase 1	AAK1	chr2p14
214998_at	chr2:69698051-69699647 (-) // 79.47 // p13.3	AP2 associated kinase 1	AAK1	chr2p14
225522_at	chr2:69685128-69688121 (-) // 86.93 // p13.3	AP2 associated kinase 1	AAK1	chr2p14
238100_at	chr2:69701364-69702073 (-) // 98.75 // p13.3	AP2 associated kinase 1	AAK1	chr2p14
220268_at	chr11:77532200-77588096 (+) // 69.68 // q14.1	adipogenesis associated, Mth938 domain containing	AAMDC	chr11q14.1
221599_at	chr11:77532207-77583397 (+) // 88.87 // q14.1	adipogenesis associated, Mth938 domain containing	AAMDC	chr11q14.1
221600_s_at	chr11:77532207-77583397 (+) // 88.87 // q14.1	adipogenesis associated, Mth938 domain containing	AAMDC	chr11q14.1
201511_at	chr2:219128852-219134860 (-) // 99.77 // q35	angio-associated migratory cell protein	AAMP	chr2q35
207225_at	chr17:74463650-74466198 (+) // 98.92 // q25.1	aralkylamine N-acetyltransferase	AANAT	chr17q25.1
218089_at	chr20:34827741-34844852 (+) // 97.78 // q11.23	AAR2 splicing factor homolog	AAR2	chr20pter-q12
201000_at	chr16:70286296-70323412 (-) // 99.91 // q22.1	alanyl-tRNA synthetase	AARS	chr16q22
230024_at	chr6:44266079-44266942 (-) // 63.48 // p21.1	alanyl-tRNA synthetase 2, mitochondrial	AARS2	chr6p21.1
231845_at	chr6:44267186-44281063 (-) // 84.54 // p21.1	alanyl-tRNA synthetase 2, mitochondrial	AARS2	chr6p21.1
228041_at	chr4:57204383-57211881 (-) // 94.01 // q12	aminoadipate-semialdehyde dehydrogenase	AASDH	chr4q12
235435_at	chr4:57244494-57253654 (-) // 98.35 // q12	aminoadipate-semialdehyde dehydrogenase	AASDH	chr4q12
202169_s_at	chr11:105948291-105969419 (+) // 68.85 // q22.3	aminoadipate-semialdehyde dehydrogenase-phosphopantetheinyl transferase	AASDHPPT	chr11q22
202170_s_at	chr11:105948291-105967715 (+) // 95.36 // q22.3	aminoadipate-semialdehyde dehydrogenase-phosphopantetheinyl transferase	AASDHPPT	chr11q22
224313_at	chr11:105968610-105969421 (-) // 29.71 // q22.3	aminoadipate-semialdehyde dehydrogenase-phosphopantetheinyl transferase	AASDHPPT	chr11q22
210852_s_at	chr7:121716295-121784268 (-) // 99.97 // q31.32	aminoadipate-semialdehyde synthase	AASS	chr7q31.3
214829_at	chr7:121715556-121726207 (-) // 82.83 // q31.32	aminoadipate-semialdehyde synthase	AASS	chr7q31.3
1563088_a_at	chr21:45225675-45230212 (-) // 43.69 // q22.3	apoptosis associated transcript in bladder cancer	AATBC	chr21q22.3
209165_at	chr17:35306257-35414136 (+) // 98.17 // q12	apoptosis antagonizing transcription factor	AATF	chr17q12
205986_at	chr17:79091097-79102594 (-) // 98.97 // q25.3	apoptosis-associated tyrosine kinase	AATK	chr17q25.3
206527_at	chr16:8829555-8875386 (+) // 92.14 // p13.2	4-aminobutyrate aminotransferase	ABAT	chr16p13.2
209459_s_at	chr16:8875933-8877159 (+) // 43.91 // p13.2	4-aminobutyrate aminotransferase	ABAT	chr16p13.2
209460_at	chr16:8875933-8877159 (+) // 43.91 // p13.2	4-aminobutyrate aminotransferase	ABAT	chr16p13.2
1570279_at	chr9:107623719-107690420 (-) // 91.28 // q31.1	ATP binding cassette subfamily A member 1	ABCA1	chr9q31.1
203504_s_at	chr9:107543840-107651476 (-) // 99.17 // q31.1	ATP binding cassette subfamily A member 1	ABCA1	chr9q31.1
203505_at	chr9:107543294-107690412 (-) // 98.56 // q31.1	ATP binding cassette subfamily A member 1	ABCA1	chr9q31.1
216066_at	chr9:107617846-107690436 (-) // 84.83 // q31.1	ATP binding cassette subfamily A member 1	ABCA1	chr9q31.1
220159_at	chr4:419223-467918 (-) // 98.24 // p16.3	ATP binding cassette subfamily A member 11, pseudogene	ABCA11P	chr4p16.3
215465_at	chr2:215797028-215812188 (-) // 98.29 // q35	ATP binding cassette subfamily A member 12	ABCA12	chr2q34
1553295_at	chr7:48313102-48316321 (+) // 99.68 // p12.3	ATP binding cassette subfamily A member 13	ABCA13	chr7p12.3
1553604_at	chr7:48559812-48687087 (+) // 85.71 // p12.3	ATP binding cassette subfamily A member 13	ABCA13	chr7p12.3
1553605_a_at	chr7:48559812-48687087 (+) // 85.71 // p12.3	ATP binding cassette subfamily A member 13	ABCA13	chr7p12.3
231164_at	chr16:2391019-2411657 (+) // 95.96 // p13.3	ATP binding cassette subfamily A member 17, pseudogene	ABCA17P	chr16p13.3
210099_at	chr9:139901685-139922642 (+) // 99.27 // q34.3	ATP binding cassette subfamily A member 2	ABCA2	chr9q34
210100_s_at	chr9:139902215-139922598 (-) // 99.89 // q34.3	ATP binding cassette subfamily A member 2	ABCA2	chr9q34
212772_s_at	chr9:139901685-139911408 (-) // 99.47 // q34.3	ATP binding cassette subfamily A member 2	ABCA2	chr9q34
204343_at	chr16:2325882-2379856 (-) // 97.87 // p13.3	ATP binding cassette subfamily A member 3	ABCA3	chr16p13.3
1569102_at	chr1:94467130-94526294 (-) // 95.09 // p22.1	ATP binding cassette subfamily A member 4	ABCA4	chr1p22
210082_at	chr1:94458420-94586679 (-) // 99.74 // p22.1	ATP binding cassette subfamily A member 4	ABCA4	chr1p22
213353_at	chr17:67242653-67255899 (-) // 95.18 // q24.3	ATP binding cassette subfamily A member 5	ABCA5	chr17q24.3
241705_at	chr17:67302884-67323290 (+) // 96.08 // q24.3	ATP binding cassette subfamily A member 5	ABCA5	chr17q24.3
217504_at	chr17:67074842-67082878 (-) // 98.86 // q24.2	ATP binding cassette subfamily A member 6	ABCA6	chr17q24.3
219577_s_at	chr19:1041360-1065570 (+) // 99.77 // p13.3	ATP binding cassette subfamily A member 7	ABCA7	chr19p13.3
1565778_at	chr17:66873337-66876342 (-) // 56.43 // q24.2	ATP binding cassette subfamily A member 8	ABCA8	chr17q24
1565780_at	chr17:66873337-66876342 (+) // 56.43 // q24.2	ATP binding cassette subfamily A member 8	ABCA8	chr17q24
204719_at	chr17:66863432-66951492 (-) // 99.45 // q24.2	ATP binding cassette subfamily A member 8	ABCA8	chr17q24
235335_at	chr17:66970630-66971047 (-) // 48.34 // q24.2	ATP binding cassette subfamily A member 9	ABCA9	chr17q24.2
239185_at	chr17:67016551-67020496 (-) // 96.26 // q24.2	ATP binding cassette subfamily A member 9	ABCA9	chr17q24.2
242541_at	chr17:66971335-66971959 (-) // 69.26 // q24.2	ATP binding cassette subfamily A member 9	ABCA9	chr17q24.2
209993_at	chr7:87133325-87230183 (-) // 99.93 // q21.12	ATP binding cassette subfamily B member 1	ABCB1	chr7q21.12
209994_s_at	chr7:87133325-87230183 (-) // 99.93 // q21.12	ATP binding cassette subfamily B member 1 /// ATP binding cassette subfamily B member 4	ABCB1 /// ABCB4	chr7q21.1 /// chr7q21.12
243951_at	chr7:87132339-87133119 (-) // 74.87 // q21.12	ATP binding cassette subfamily B member 1	ABCB1	chr7q21.12
223320_s_at	chr1:229652430-229653140 (-) // 97.46 // q42.13	ATP binding cassette subfamily B member 10	ABCB10	chr1q42.13
208288_at	chr2:169779447-169887833 (-) // 97.84 // q31.1	ATP binding cassette subfamily B member 11	ABCB11	chr2q24
211224_s_at	chr2:169780000-169887796 (-) // 97.76 // q31.1	ATP binding cassette subfamily B member 11	ABCB11	chr2q24
1570505_at	chr7:87081714-87104969 (-) // 85.21 // q21.12	ATP binding cassette subfamily B member 4	ABCB4	chr7q21.1
207819_s_at	chr7:87031360-87106865 (-) // 75.92 // q21.12	ATP binding cassette subfamily B member 4	ABCB4	chr7q21.1
1555371_at	chr7:20721143-20795247 (+) // 99.85 // p21.1	ATP binding cassette subfamily B member 5	ABCB5	chr7p21.1
1569072_s_at	chr7:20686965-20699081 (+) // 95.55 // p21.1	ATP binding cassette subfamily B member 5	ABCB5	chr7p21.1
240717_at	chr7:20706731-20707189 (+) // 97.64 // p21.1	ATP binding cassette subfamily B member 5	ABCB5	chr7p21.1
243167_at	chr7:20699190-20699934 (+) // 66.67 // p21.1	ATP binding cassette subfamily B member 5	ABCB5	chr7p21.1
203191_at	chr2:220074490-220083663 (+) // 96.61 // q35	ATP binding cassette subfamily B member 6 (Langereis blood group)	ABCB6	chr2q36
203192_at	chr2:220074493-220083672 (-) // 99.16 // q35	ATP binding cassette subfamily B member 6 (Langereis blood group)	ABCB6	chr2q36
209620_s_at	chrX:74273115-74376115 (-) // 97.39 // q13.3	ATP binding cassette subfamily B member 7	ABCB7	chrXq13.3
206317_s_at	chr7:150725536-150742652 (+) // 99.43 // q36.1	ATP binding cassette subfamily B member 8	ABCB8	chr7q36
229539_at	chr7:150743987-150744869 (+) // 61.49 // q36.1	ATP binding cassette subfamily B member 8	ABCB8	chr7q36
1555323_at	chr12:123424109-123444808 (-) // 74.41 // q24.31	ATP binding cassette subfamily B member 9	ABCB9	chr12q24
207321_s_at	chr12:123413540-123451032 (-) // 99.57 // q24.31	ATP binding cassette subfamily B member 9	ABCB9	chr12q24
214209_s_at	chr12:123413540-123414039 (-) // 97.08 // q24.31	ATP binding cassette subfamily B member 9	ABCB9	chr12q24
202804_at	chr16:16043433-16236914 (+) // 97.01 // p13.11	ATP binding cassette subfamily C member 1	ABCC1	chr16p13.1
202805_s_at	chr16:16043433-16236273 (+) // 97.86 // p13.11	ATP binding cassette subfamily C member 1	ABCC1	chr16p13.1
213485_s_at	chr6:43395291-43418160 (+) // 99.27 // p21.1	ATP binding cassette subfamily C member 10	ABCC10	chr6p21.1
215873_x_at	chr6:43403535-43418160 (+) // 89.55 // p21.1	ATP binding cassette subfamily C member 10	ABCC10	chr6p21.1
1554911_at	chr16:48243773-48286225 (-) // 64.08 // q12.1	ATP binding cassette subfamily C member 11	ABCC11	chr16q12.1
224146_s_at	chr16:48200940-48281305 (-) // 99.55 // q12.1	ATP binding cassette subfamily C member 11	ABCC11	chr16q12.1
1552590_a_at	chr16:48116883-48180681 (-) // 99.35 // q12.1	ATP binding cassette subfamily C member 12	ABCC12	chr16q12.1
1553410_a_at	chr16:48116883-48180681 (-) // 99.39 // q12.1	ATP binding cassette subfamily C member 12	ABCC12	chr16q12.1
1552582_at	chr21:15646119-15663704 (+) // 98.06 // q11.2	ATP binding cassette subfamily C member 13, pseudogene	ABCC13	chr21q11.2
1552583_s_at	chr21:15646119-15663704 (+) // 98.06 // q11.2	ATP binding cassette subfamily C member 13, pseudogene	ABCC13	chr21q11.2
1555265_at	chr21:15646119-15710323 (+) // 93.33 // q11.2	ATP binding cassette subfamily C member 13, pseudogene	ABCC13	chr21q11.2
233371_at	chr21:15646264-15672006 (+) // 99.8 // q11.2	ATP binding cassette subfamily C member 13, pseudogene	ABCC13	chr21q11.2
206155_at	chr10:101542572-101611581 (+) // 96.28 // q24.2	ATP binding cassette subfamily C member 2	ABCC2	chr10q24
208161_s_at	chr17:48712227-48769062 (+) // 97.26 // q21.33	ATP binding cassette subfamily C member 3	ABCC3	chr17q22
209641_s_at	chr17:48712227-48768646 (+) // 99.48 // q21.33	ATP binding cassette subfamily C member 3	ABCC3	chr17q22
230682_x_at	chr17:48755167-48755714 (+) // 97.33 // q21.33	ATP binding cassette subfamily C member 3	ABCC3	chr17q22
239217_x_at	chr17:48744911-48745288 (+) // 76.47 // q21.33	ATP binding cassette subfamily C member 3	ABCC3	chr17q22
242553_at	chr17:48739589-48740020 (+) // 41.58 // q21.33	ATP binding cassette subfamily C member 3	ABCC3	chr17q22
1554918_a_at	chr13:95768175-95953670 (-) // 89.24 // q32.1	ATP binding cassette subfamily C member 4	ABCC4	chr13q32
1555039_a_at	chr13:95818476-95953589 (-) // 86.09 // q32.1	ATP binding cassette subfamily C member 4	ABCC4	chr13q32
203196_at	chr13:95672089-95953683 (-) // 98.2 // q32.1	ATP binding cassette subfamily C member 4	ABCC4	chr13q32
243928_s_at	chr13:95727089-95727486 (-) // 47.88 // q32.1	ATP binding cassette subfamily C member 4	ABCC4	chr13q32
1558460_at	chr3:183718170-183735725 (-) // 60.21 // q27.1	ATP binding cassette subfamily C member 5	ABCC5	chr3q27
209380_s_at	chr3:183637718-183735669 (-) // 98.32 // q27.1	ATP binding cassette subfamily C member 5	ABCC5	chr3q27
226363_at	chr3:183701540-183703272 (-) // 95.78 // q27.1	ATP binding cassette subfamily C member 5	ABCC5	chr3q27
208480_s_at	chr16:16243989-16317314 (-) // 99.91 // p13.11	ATP binding cassette subfamily C member 6 /// multidrug resistance-associated protein 6	ABCC6 /// LOC105369239	chr16p13.1
214033_at	chr16:18582562-18584841 (+) // 84.32 // p12.3 /// chr16:16315046-16317326 (-) // 84.46 // p13.11 /// chr16:14916283-14918561 (-) // 84.18 // p13.11	ATP binding cassette subfamily C member 6 /// ATP binding cassette subfamily C member 6 pseudogene 1 (functional) /// ATP binding cassette subfamily C member 6 pseudogene 2 /// multidrug resistance-associated protein 6	ABCC6 /// ABCC6P1 /// ABCC6P2 /// LOC105369239	chr16p12.3 /// chr16p13.1 /// chr16p13.11
215559_at	chr16:16243422-16259791 (-) // 77.33 // p13.11	ATP binding cassette subfamily C member 6 /// multidrug resistance-associated protein 6	ABCC6 /// LOC105369239	chr16p13.1
236205_at	chr16:18604011-18609378 (+) // 76.77 // p12.3 /// chr16:16855033-16856322 (-) // 74.14 // p12.3	ATP binding cassette subfamily C member 6 pseudogene 1 (functional)	ABCC6P1	chr16p12.3
210245_at	chr11:17414431-17498449 (+) // 98.0 // p15.1	ATP binding cassette subfamily C member 8	ABCC8	chr11p15.1
210246_s_at	chr11:17414492-17498358 (-) // 99.94 // p15.1	ATP binding cassette subfamily C member 8	ABCC8	chr11p15.1
1557374_at	chr12:22076907-22094163 (-) // 52.52 // p12.1	ATP binding cassette subfamily C member 9	ABCC9	chr12p12.1
208462_s_at	chr12:21958107-22089608 (-) // 99.83 // p12.1	ATP binding cassette subfamily C member 9	ABCC9	chr12p12.1
208561_at	chr12:21953977-22089608 (-) // 99.76 // p12.1	ATP binding cassette subfamily C member 9	ABCC9	chr12p12.1
208562_s_at	chr12:21953977-22089608 (-) // 99.76 // p12.1	ATP binding cassette subfamily C member 9	ABCC9	chr12p12.1
235578_at	chr12:21949917-21950837 (-) // 46.91 // p12.1	ATP binding cassette subfamily C member 9	ABCC9	chr12p12.1
205142_x_at	chrX:152990335-153010181 (+) // 98.98 // q28	ATP binding cassette subfamily D member 1	ABCD1	chrXq28
207583_at	chr12:39946546-40013970 (-) // 92.79 // q12	ATP binding cassette subfamily D member 2	ABCD2	chr12q12
1554878_a_at	chr1:94884006-94944263 (+) // 79.55 // p21.3	ATP binding cassette subfamily D member 3	ABCD3	chr1p21.3
202850_at	chr1:94884010-94984085 (+) // 98.77 // p21.3	ATP binding cassette subfamily D member 3	ABCD3	chr1p21.3
203981_s_at	chr14:74751979-74769667 (-) // 94.01 // q24.3	ATP binding cassette subfamily D member 4	ABCD4	chr14q24.3
203982_s_at	chr14:74752127-74769667 (-) // 97.4 // q24.3	ATP binding cassette subfamily D member 4	ABCD4	chr14q24.3
201872_s_at	chr4:146002813-146050586 (+) // 93.46 // q31.21	ATP binding cassette subfamily E member 1	ABCE1	chr4q31
201873_s_at	chr4:146019485-146050331 (+) // 90.53 // q31.21	ATP binding cassette subfamily E member 1	ABCE1	chr4q31
200045_at	chr6:30539176-30559088 (+) // 98.44 // p21.33	ATP binding cassette subfamily F member 1	ABCF1	chr6p21.33
207622_s_at	chr7:150904922-150923586 (-) // 99.14 // q36.1	ATP binding cassette subfamily F member 2	ABCF2	chr7q36
207623_at	chr7:150904922-150923586 (-) // 99.14 // q36.1	ATP binding cassette subfamily F member 2	ABCF2	chr7q36
209246_at	chr7:150909655-150924316 (-) // 78.43 // q36.1	ATP binding cassette subfamily F member 2	ABCF2	chr7q36
209247_s_at	chr7:150910587-150924283 (-) // 98.42 // q36.1	ATP binding cassette subfamily F member 2	ABCF2	chr7q36
214232_at	chr7:150908569-150909102 (-) // 72.58 // q36.1	ATP binding cassette subfamily F member 2	ABCF2	chr7q36
202394_s_at	chr3:183903885-183911793 (+) // 99.84 // q27.1	ATP binding cassette subfamily F member 3	ABCF3	chr3q27.1
204567_s_at	chr21:43639378-43717352 (+) // 98.19 // q22.3	ATP binding cassette subfamily G member 1	ABCG1	chr21q22.3
211113_s_at	chr21:43645834-43716951 (+) // 86.96 // q22.3	ATP binding cassette subfamily G member 1	ABCG1	chr21q22.3
230913_at	chr21:43724008-43724498 (+) // 90.22 // q22.3	ATP binding cassette subfamily G member 1	ABCG1	chr21q22.3
232081_at	chr21:43718857-43720918 (+) // 80.87 // q22.3	ATP binding cassette subfamily G member 1	ABCG1	chr21q22.3
209735_at	chr4:89013200-89079753 (-) // 98.72 // q22.1	ATP binding cassette subfamily G member 2 (Junior blood group)	ABCG2	chr4q22
207593_at	chr11:119020676-119033361 (+) // 99.49 // q23.3	ATP binding cassette subfamily G member 4	ABCG4	chr11q23.3
220383_at	chr2:44039976-44065924 (-) // 100.0 // p21	ATP binding cassette subfamily G member 5	ABCG5	chr2p21
231751_at	chr2:44066192-44105177 (+) // 99.68 // p21	ATP binding cassette subfamily G member 8	ABCG8	chr2p21
1560117_at	chr2:27346722-27349813 (+) // 66.13 // p23.3	abhydrolase domain containing 1	ABHD1	chr2p23.3
236461_at	chr2:27352982-27353678 (+) // 99.15 // p23.3	abhydrolase domain containing 1	ABHD1	chr2p23.3
218633_x_at	chr3:111697898-111712056 (+) // 71.3 // q13.2	abhydrolase domain containing 10	ABHD10	chr3q13.2
222697_s_at	chr3:111697843-111712051 (+) // 71.98 // q13.2	abhydrolase domain containing 10	ABHD10	chr3q13.2
1552470_a_at	chr7:73150426-73153182 (-) // 86.7 // q11.23	abhydrolase domain containing 11	ABHD11	chr7q11.23
1552800_at	chr7:73151990-73153182 (-) // 85.3 // q11.23	abhydrolase domain containing 11	ABHD11	chr7q11.23
221927_s_at	chr7:73150426-73153116 (-) // 77.51 // q11.23	abhydrolase domain containing 11	ABHD11	chr7q11.23
224742_at	chr20:25280849-25371456 (-) // 97.49 // p11.21	abhydrolase domain containing 12	ABHD12	chr20p11.21
228123_s_at	chr20:25275379-25370725 (-) // 96.07 // p11.21	abhydrolase domain containing 12	ABHD12	chr20p11.21
228124_at	chr20:25275379-25370725 (-) // 96.07 // p11.21	abhydrolase domain containing 12	ABHD12	chr20p11.21
1564357_at	chr14:51350293-51353947 (+) // 63.23 // q22.1	abhydrolase domain containing 12B	ABHD12B	chr14q22.1
237974_at	chr14:51371224-51371687 (+) // 37.14 // q22.1	abhydrolase domain containing 12B	ABHD12B	chr14q22.1
234993_at	chr13:108881546-108884336 (+) // 98.95 // q33.3	abhydrolase domain containing 13	ABHD13	chr13q33.3
235348_at	chr13:108885318-108886602 (+) // 95.58 // q33.3	abhydrolase domain containing 13	ABHD13	chr13q33.3
210006_at	chr3:52009082-52015210 (+) // 96.19 // p21.2	abhydrolase domain containing 14A	ABHD14A	chr3p21.1
224821_at	chr3:52002530-52017425 (-) // 96.22 // p21.2	abhydrolase domain containing 14B	ABHD14B	chr3p21.2
226796_at	chr17:27887690-27889792 (-) // 85.78 // q11.2	abhydrolase domain containing 15	ABHD15	chr17q11.2
224756_s_at	chr6:31654731-31671124 (-) // 98.91 // p21.33	abhydrolase domain containing 16A	ABHD16A	chr6p21.3
230221_at	chr6:31654731-31657829 (-) // 91.7 // p21.33	abhydrolase domain containing 16A	ABHD16A	chr6p21.3
234002_at	chr20:62492893-62494303 (+) // 100.0 // q13.33	abhydrolase domain containing 16B	ABHD16B	chr20q13.33
221267_s_at	chr19:1876975-1881709 (-) // 92.98 // p13.3	abhydrolase domain containing 17A	ABHD17A	chr19p13.3
220285_at	chr9:74477367-74525847 (-) // 95.12 // q21.13	abhydrolase domain containing 17B	ABHD17B	chr9q21.13
227551_at	chr9:74479769-74481022 (-) // 70.43 // q21.13	abhydrolase domain containing 17B	ABHD17B	chr9q21.13
228872_at	chr9:74489795-74526109 (+) // 98.43 // q21.13	abhydrolase domain containing 17B	ABHD17B	chr9q21.13
225436_at	chr15:80987491-81047960 (+) // 85.5 // q25.1	abhydrolase domain containing 17C	ABHD17C	chr15q25.1
219980_at	chr4:128886560-128952453 (+) // 92.84 // q28.2	abhydrolase domain containing 18	ABHD18	chr4q28.2
236240_at	chr4:128956790-128957921 (+) // 68.78 // q28.2	abhydrolase domain containing 18	ABHD18	chr4q28.2
241968_at	chr4:128960399-128960866 (+) // 70.35 // q28.2	abhydrolase domain containing 18	ABHD18	chr4q28.2
205566_at	chr15:89631734-89738977 (+) // 98.83 // q26.1	abhydrolase domain containing 2	ABHD2	chr15q26.1
221815_at	chr15:89741793-89744322 (+) // 75.3 // q26.1	abhydrolase domain containing 2	ABHD2	chr15q26.1
225337_at	chr15:89744077-89745586 (+) // 81.78 // q26.1	abhydrolase domain containing 2	ABHD2	chr15q26.1
228490_at	chr15:89739234-89740318 (+) // 72.59 // q26.1	abhydrolase domain containing 2	ABHD2	chr15q26.1
63825_at	chr15:89742872-89744003 (+) // 55.08 // q26.1	abhydrolase domain containing 2	ABHD2	chr15q26.1
87100_at	chr15:89741966-89742878 (+) // 98.47 // q26.1	abhydrolase domain containing 2	ABHD2	chr15q26.1
213017_at	chr18:19230864-19284730 (-) // 95.05 // q11.2	abhydrolase domain containing 3	ABHD3	chr18q11.2
218581_at	chr14:23067145-23081264 (+) // 93.55 // q11.2	abhydrolase domain containing 4	ABHD4	chr14q11.2
242023_at	chr14:23081367-23082121 (+) // 64.29 // q11.2	abhydrolase domain containing 4	ABHD4	chr14q11.2
213805_at	chr3:43761432-43762835 (+) // 89.46 // p21.33	abhydrolase domain containing 5	ABHD5	chr3p21
213935_at	---	abhydrolase domain containing 5	ABHD5	chr3p21
218739_at	chr3:43732478-43760291 (+) // 99.47 // p21.33	abhydrolase domain containing 5	ABHD5	chr3p21
232862_at	chr3:43753172-43754822 (+) // 74.99 // p21.33	abhydrolase domain containing 5	ABHD5	chr3p21
221552_at	chr3:58223555-58280459 (+) // 97.6 // p14.3	abhydrolase domain containing 6	ABHD6	chr3p14.3
221678_at	chr3:58223445-58279682 (+) // 93.63 // p14.3	abhydrolase domain containing 6	ABHD6	chr3p14.3
221679_s_at	chr3:58223445-58279682 (+) // 93.63 // p14.3	abhydrolase domain containing 6	ABHD6	chr3p14.3
45288_at	chr3:58253004-58280459 (+) // 96.05 // p14.3	abhydrolase domain containing 6	ABHD6	chr3p14.3
219101_x_at	chr19:17402940-17414234 (-) // 97.31 // p13.11	abhydrolase domain containing 8	ABHD8	chr19p13.11
1559890_a_at	chr10:27044552-27045476 (-) // 89.61 // p12.1	abl-interactor 1	ABI1	chr10p11.2
209027_s_at	chr10:27035797-27149919 (-) // 98.29 // p12.1	abl-interactor 1	ABI1	chr10p11.2
209028_s_at	chr10:27035823-27149858 (-) // 98.45 // p12.1	abl-interactor 1	ABI1	chr10p11.2
207268_x_at	chr2:204231645-204292251 (+) // 99.79 // q33.2	abl-interactor 2	ABI2	chr2q33
209856_x_at	chr2:204231737-204292165 (+) // 99.68 // q33.2	abl-interactor 2	ABI2	chr2q33
211793_s_at	chr2:204193237-204292075 (+) // 93.84 // q33.2	abl-interactor 2	ABI2	chr2q33
216113_at	---	abl-interactor 2	ABI2	chr2q33
225098_at	chr2:204294623-204296890 (+) // 96.04 // q33.2	abl-interactor 2	ABI2	chr2q33
225112_at	chr2:204294623-204296890 (+) // 96.04 // q33.2	abl-interactor 2	ABI2	chr2q33
227631_at	chr2:204193180-204245109 (-) // 91.93 // q33.2	abl-interactor 2	ABI2	chr2q33
223615_at	chr17:47287791-47300376 (+) // 98.37 // q21.32	ABI family, member 3	ABI3	chr17q21.3
1559077_at	chr3:100534854-100712297 (-) // 97.07 // q12.2	ABI family, member 3 (NESH) binding protein	ABI3BP	chr3q12
220518_at	chr3:100581275-100712294 (-) // 91.23 // q12.2	ABI family, member 3 (NESH) binding protein	ABI3BP	chr3q12
223395_at	chr3:100468181-100565393 (-) // 98.58 // q12.2	ABI family, member 3 (NESH) binding protein	ABI3BP	chr3q12
202123_s_at	chr9:133710452-133763060 (+) // 96.12 // q34.12	ABL proto-oncogene 1, non-receptor tyrosine kinase	ABL1	chr9q34.1
206411_s_at	chr1:179076756-179198736 (-) // 98.34 // q25.2	ABL proto-oncogene 2, non-receptor tyrosine kinase	ABL2	chr1q25.2
226893_at	chr1:179068467-179070259 (-) // 98.57 // q25.2	ABL proto-oncogene 2, non-receptor tyrosine kinase	ABL2	chr1q25.2
231907_at	chr1:179071166-179073849 (-) // 72.85 // q25.2	ABL proto-oncogene 2, non-receptor tyrosine kinase	ABL2	chr1q25.2
200965_s_at	chr10:116190871-116286585 (-) // 99.05 // q25.3	actin binding LIM protein 1	ABLIM1	chr10q25
210461_s_at	chr10:116195219-116286594 (-) // 97.64 // q25.3	actin binding LIM protein 1	ABLIM1	chr10q25
1567622_at	chr4:8021189-8021398 (+) // 97.18 // p16.1	actin binding LIM protein family, member 2	ABLIM2	chr4p16.1
1567623_at	chr4:8021189-8021398 (-) // 97.18 // p16.1	actin binding LIM protein family, member 2	ABLIM2	chr4p16.1
228132_at	chr4:7967036-7968033 (-) // 96.1 // p16.1	actin binding LIM protein family, member 2	ABLIM2	chr4p16.1
236087_at	chr4:7967953-7968587 (-) // 97.81 // p16.1	actin binding LIM protein family, member 2	ABLIM2	chr4p16.1
242624_at	chr4:8008759-8009225 (-) // 80.25 // p16.1	actin binding LIM protein family, member 2	ABLIM2	chr4p16.1
205730_s_at	chr5:148521132-148639999 (+) // 98.83 // q32	actin binding LIM protein family, member 3	ABLIM3	chr5q32
214504_at	chr9:136130874-136150617 (-) // 95.27 // q34.2	ABO blood group (transferase A, alpha 1-3-N-acetylgalactosaminyltransferase	0	0
216716_at	chr9:136130562-136131068 (+) // 59.88 // q34.2	ABO blood group (transferase A, alpha 1-3-N-acetylgalactosaminyltransferase	0	0
216929_x_at	chr9:136130562-136131068 (-) // 59.88 // q34.2	ABO blood group (transferase A, alpha 1-3-N-acetylgalactosaminyltransferase	0	0
212895_s_at	chr17:906690-907734 (-) // 94.84 // p13.3	active BCR-related	ABR	chr17p13.3
214671_s_at	chr17:907664-1012308 (-) // 99.64 // p13.3	active BCR-related	ABR	chr17p13.3
1552731_at	chr8:107771711-107782472 (-) // 92.42 // q23.1	actin binding Rho activating protein	ABRA	chr8q23.1
1552732_at	chr8:107771711-107782472 (-) // 92.42 // q23.1	actin binding Rho activating protein	ABRA	chr8q23.1
223361_at	chr6:139349896-139364439 (+) // 87.56 // q24.1	ABRA C-terminal like	ABRACL	chr6q24.1
218405_at	chr6:26597190-26599200 (+) // 99.91 // p22.2	activator of basal transcription 1	ABT1	chr6p22.2
226442_at	chr3:127395026-127398916 (+) // 99.89 // q21.3	ankyrin repeat and BTB (POZ) domain containing 1	ABTB1	chr3q21
228848_at	chr3:127398190-127398908 (+) // 73.54 // q21.3	ankyrin repeat and BTB (POZ) domain containing 1	ABTB1	chr3q21
229162_s_at	chr3:127398900-127399763 (-) // 94.89 // q21.3	ankyrin repeat and BTB (POZ) domain containing 1	ABTB1	chr3q21
229164_s_at	chr3:127398900-127399763 (+) // 94.89 // q21.3	ankyrin repeat and BTB (POZ) domain containing 1	ABTB1	chr3q21
242567_at	chr3:127397929-127398908 (+) // 42.04 // q21.3	ankyrin repeat and BTB (POZ) domain containing 1	ABTB1	chr3q21
213497_at	chr11:34172534-34181835 (-) // 98.48 // p13	ankyrin repeat and BTB (POZ) domain containing 2	ABTB2	chr11p13
232624_at	chr11:34378247-34379554 (-) // 99.69 // p13	ankyrin repeat and BTB (POZ) domain containing 2	ABTB2	chr11p13
202025_x_at	chr3:38164206-38178615 (-) // 100.0 // p22.2	acetyl-CoA acyltransferase 1	ACAA1	chr3p22.2
214274_s_at	chr3:38164201-38164615 (-) // 97.87 // p22.2	acetyl-CoA acyltransferase 1	ACAA1	chr3p22.2
202002_at	chr18:47309578-47340307 (-) // 86.85 // q21.1	acetyl-CoA acyltransferase 2	ACAA2	chr18q21.1
202003_s_at	chr18:47309874-47339902 (-) // 99.81 // q21.1	acetyl-CoA acyltransferase 2	ACAA2	chr18q21.1
241114_s_at	chr18:47308535-47308905 (-) // 47.71 // q21.1	acetyl-CoA acyltransferase 2	ACAA2	chr18q21.1
212186_at	chr17:35441926-35796761 (-) // 96.71 // q12	acetyl-CoA carboxylase alpha	ACACA	chr17q21
214358_at	chr17:35685593-35687238 (-) // 62.98 // q12	acetyl-CoA carboxylase alpha	ACACA	chr17q21
1552615_at	chr12:109577210-109704167 (+) // 97.89 // q24.11	acetyl-CoA carboxylase beta	ACACB	chr12q24.11
1552616_a_at	chr12:109577210-109704167 (+) // 97.89 // q24.11	acetyl-CoA carboxylase beta	ACACB	chr12q24.11
214584_x_at	chr12:109577210-109704725 (+) // 97.77 // q24.11	acetyl-CoA carboxylase beta	ACACB	chr12q24.11
221928_at	chr12:109705561-109706031 (+) // 97.51 // q24.11	acetyl-CoA carboxylase beta	ACACB	chr12q24.11
43427_at	chr12:109705647-109706028 (+) // 99.74 // q24.11	acetyl-CoA carboxylase beta	ACACB	chr12q24.11
49452_at	chr12:109705008-109706031 (+) // 66.94 // q24.11	acetyl-CoA carboxylase beta	ACACB	chr12q24.11
219986_s_at	chr12:112147441-112194903 (+) // 99.27 // q24.12	acyl-CoA dehydrogenase family, member 10	ACAD10	chr12q24.12
237481_at	chr12:112186216-112189119 (+) // 64.25 // q24.12	acyl-CoA dehydrogenase family, member 10	ACAD10	chr12q24.12
237482_s_at	chr12:112186216-112189119 (+) // 64.25 // q24.12	acyl-CoA dehydrogenase family, member 10	ACAD10	chr12q24.12
238655_at	chr12:112123875-112147481 (+) // 98.96 // q24.12	acyl-CoA dehydrogenase family, member 10	ACAD10	chr12q24.12
225573_at	chr3:132276985-132379162 (-) // 89.57 // q22.1	acyl-CoA dehydrogenase family, member 11 /// NPHP3-ACAD11 readthrough (NMD candidate)	ACAD11 /// NPHP3-ACAD11	chr3q22.1
221669_s_at	chr11:134123464-134135555 (+) // 96.63 // q25	acyl-CoA dehydrogenase family, member 8	ACAD8	chr11q25
224160_s_at	chr3:128620144-128631857 (+) // 96.32 // q21.3	acyl-CoA dehydrogenase family, member 9	ACAD9	chr3q21.3
206068_s_at	chr2:211052647-211090125 (-) // 93.72 // q34	acyl-CoA dehydrogenase, long chain	ACADL	chr2q34
206069_s_at	chr2:211052765-211089992 (-) // 93.14 // q34	acyl-CoA dehydrogenase, long chain	ACADL	chr2q34
202502_at	chr1:76189082-76229183 (+) // 94.01 // p31.1	acyl-CoA dehydrogenase, C-4 to C-12 straight chain	ACADM	chr1p31
202366_at	chr12:121163665-121177810 (+) // 99.51 // q24.31	acyl-CoA dehydrogenase, C-2 to C-3 short chain	ACADS	chr12q24.31
205355_at	chr10:124768533-124814652 (+) // 89.56 // q26.13	acyl-CoA dehydrogenase, short/branched chain	ACADSB	chr10q26.13
226030_at	chr10:124815842-124817883 (+) // 84.09 // q26.13	acyl-CoA dehydrogenase, short/branched chain	ACADSB	chr10q26.13
200710_at	chr17:7123226-7128582 (+) // 98.29 // p13.1	acyl-CoA dehydrogenase, very long chain	ACADVL	chr17p13.1
1554950_at	chr15:89346710-89394754 (+) // 83.72 // q26.1	aggrecan	ACAN	chr15q26.1
205679_x_at	chr15:89346989-89417828 (+) // 99.52 // q26.1	aggrecan	ACAN	chr15q26.1
207692_s_at	chr15:89346989-89417828 (+) // 99.57 // q26.1	aggrecan	ACAN	chr15q26.1
217161_x_at	chr15:89401492-89417826 (+) // 99.32 // q26.1	aggrecan	ACAN	chr15q26.1
205212_s_at	chr17:7239865-7254797 (+) // 100.0 // p13.1	ArfGAP with coiled-coil, ankyrin repeat and PH domains 1	ACAP1	chr17p13.1
205213_at	chr17:7239865-7254797 (+) // 100.0 // p13.1	ArfGAP with coiled-coil, ankyrin repeat and PH domains 1	ACAP1	chr17p13.1
242081_at	chr17:7253059-7253509 (-) // 86.98 // p13.1	ArfGAP with coiled-coil, ankyrin repeat and PH domains 1	ACAP1	chr17p13.1
1552472_a_at	chr3:194999243-195163636 (-) // 98.73 // q29	ArfGAP with coiled-coil, ankyrin repeat and PH domains 2	ACAP2	chr3q29
212476_at	chr3:194995473-195163609 (-) // 93.64 // q29	ArfGAP with coiled-coil, ankyrin repeat and PH domains 2	ACAP2	chr3q29
212477_at	chr3:194995473-195163609 (+) // 93.64 // q29	ArfGAP with coiled-coil, ankyrin repeat and PH domains 2	ACAP2	chr3q29
225529_at	chr1:1227770-1241309 (-) // 98.24 // p36.33	ArfGAP with coiled-coil, ankyrin repeat and PH domains 3	ACAP3	---
225542_at	chr1:1227770-1241309 (-) // 98.24 // p36.33	ArfGAP with coiled-coil, ankyrin repeat and PH domains 3	ACAP3	---
1554947_at	chr11:107992293-108007666 (+) // 78.97 // q22.3	acetyl-CoA acetyltransferase 1	ACAT1	chr11q22.3
1559239_s_at	chr11:108017026-108019001 (+) // 99.72 // q22.3	acetyl-CoA acetyltransferase 1	ACAT1	chr11q22.3
205412_at	chr11:107992257-108018275 (+) // 99.93 // q22.3	acetyl-CoA acetyltransferase 1	ACAT1	chr11q22.3
209608_s_at	chr6:160183108-160200082 (+) // 98.07 // q25.3	acetyl-CoA acetyltransferase 2	ACAT2	chr6q25.3
222010_at	chr6:160199530-160200132 (-) // 96.62 // q25.3	t-complex 1	TCP1	chr6q25.3-q26
222011_s_at	chr6:160199530-160200132 (-) // 96.62 // q25.3	t-complex 1	TCP1	chr6q25.3-q26
202323_s_at	chr1:226332381-226374431 (-) // 93.03 // q42.12	acyl-CoA binding domain containing 3	ACBD3	chr1q42.12
202324_s_at	chr1:226332381-226374431 (-) // 93.28 // q42.12	acyl-CoA binding domain containing 3	ACBD3	chr1q42.12
219413_at	chr17:43213053-43221541 (+) // 99.9 // q21.31	acyl-CoA binding domain containing 4	ACBD4	chr17q21.31
1568877_a_at	chr10:27493378-27529511 (-) // 96.5 // p12.1	acyl-CoA binding domain containing 5	ACBD5	chr10p12.1
225663_at	chr10:27484145-27507011 (-) // 84.26 // p12.1	acyl-CoA binding domain containing 5	ACBD5	chr10p12.1
225317_at	chr1:180257364-180472008 (-) // 90.36 // q25.2	acyl-CoA binding domain containing 6 /// LHX4 antisense RNA 1	ACBD6 /// LHX4-AS1	chr1q25.3
228264_at	chr11:44100279-44105787 (+) // 99.57 // p11.2	1-aminocyclopropane-1-carboxylate synthase homolog (inactive)	ACCS	chr11p11
204617_s_at	chr16:67691432-67694713 (-) // 99.95 // q22.1	adrenocortical dysplasia homolog (mouse)	ACD	chr16q22.1
209749_s_at	chr17:61563916-61574989 (+) // 80.94 // q23.3	angiotensin I converting enzyme	ACE	chr17q23.3
227463_at	chr17:61574942-61575738 (+) // 89.6 // q23.3	angiotensin I converting enzyme	ACE	chr17q23.3
219962_at	chrX:15579155-15619137 (-) // 98.09 // p22.2	angiotensin I converting enzyme 2	ACE2	chrXp22
222257_s_at	chrX:15579159-15584410 (-) // 93.19 // p22.2	angiotensin I converting enzyme 2	ACE2	chrXp22
1553929_at	chr19:6306230-6333562 (-) // 89.77 // p13.3	alkaline ceramidase 1	ACER1	chr19p13.3
222687_s_at	chr11:76571978-76734831 (+) // 92.24 // q13.5	alkaline ceramidase 3	ACER3	chr11q13.5
222688_at	chr11:76571978-76734831 (+) // 92.24 // q13.5	alkaline ceramidase 3	ACER3	chr11q13.5
222689_at	chr11:76571978-76734831 (+) // 92.24 // q13.5	alkaline ceramidase 3	ACER3	chr11q13.5
227776_at	chr11:76734751-76737841 (+) // 70.57 // q13.5	alkaline ceramidase 3	ACER3	chr11q13.5
231321_s_at	chr11:76733073-76733629 (-) // 100.0 // q13.5	alkaline ceramidase 3	ACER3	chr11q13.5
238945_at	chr11:76735707-76736361 (+) // 97.09 // q13.5	alkaline ceramidase 3	ACER3	chr11q13.5
201715_s_at	chr14:23527775-23564823 (-) // 96.05 // q11.2	apoptotic chromatin condensation inducer 1	ACIN1	chr14q11.2
208335_s_at	chr1:159174728-159176288 (+) // 94.74 // q23.2	atypical chemokine receptor 1 (Duffy blood group)	ACKR1	chr1q21-q22
1559432_at	---	atypical chemokine receptor 2	ACKR2	chr3p21.3
1568850_at	chr3:42846245-42847135 (+) // 30.48 // p22.1	atypical chemokine receptor 2	ACKR2	chr3p21.3
206887_at	chr3:42905979-42907217 (+) // 98.38 // p22.1	atypical chemokine receptor 2	ACKR2	chr3p21.3
1559114_a_at	chr2:237476447-237478306 (+) // 91.72 // q37.3	uncharacterized LOC105373991	LOC105373991	---
212977_at	chr2:237478487-237490997 (+) // 94.04 // q37.3	atypical chemokine receptor 3	ACKR3	chr2q37.3
232746_at	chr2:237478467-237480261 (+) // 96.13 // q37.3	atypical chemokine receptor 3	ACKR3	chr2q37.3
220351_at	chr3:132316136-132321054 (+) // 81.98 // q22.1 /// chr6:139143872-139145695 (+) // 78.43 // q24.1	atypical chemokine receptor 4	ACKR4	chr3q22
201127_s_at	chr17:40023170-40075289 (-) // 97.7 // q21.2	ATP citrate lyase	ACLY	chr17q21.2
201128_s_at	chr17:40023179-40075193 (-) // 98.74 // q21.2	ATP citrate lyase	ACLY	chr17q21.2
210337_s_at	chr17:40023982-40075181 (-) // 99.88 // q21.2	ATP citrate lyase	ACLY	chr17q21.2
230602_at	chr2:135630072-135659645 (+) // 99.61 // q21.3	aminocarboxymuconate semialdehyde decarboxylase	ACMSD	chr2q21.3
207071_s_at	chr9:32384657-32450830 (+) // 99.6 // p21.1	aconitase 1, soluble	ACO1	chr9p21.1
237622_at	chr9:32453727-32454366 (+) // 60.3 // p21.1	aconitase 1, soluble	ACO1	chr9p21.1
200793_s_at	chr22:41865130-41924713 (+) // 99.51 // q13.2	aconitase 2, mitochondrial	ACO2	chr22q13.2
217307_at	chr22:41911391-41924026 (+) // 67.18 // q13.2	aconitase 2, mitochondrial	ACO2	chr22q13.2
240287_at	chr13:77532338-77532781 (+) // 67.49 // q22.3	immunoresponsive 1 homolog (mouse)	IRG1	chr13q22.3
1554938_a_at	chr1:55013982-55074795 (+) // 98.73 // p32.3	acyl-CoA thioesterase 11	ACOT11	chr1p32.3
1555321_at	chr1:55013892-55064513 (+) // 75.81 // p32.3	acyl-CoA thioesterase 11	ACOT11	chr1p32.3
214763_at	chr1:55013900-55076000 (+) // 99.58 // p32.3	acyl-CoA thioesterase 11	ACOT11	chr1p32.3
216103_at	chr1:55013911-55104865 (+) // 31.23 // p32.3	acyl-CoA thioesterase 11	ACOT11	chr1p32.3
238160_at	chr5:80625814-80639689 (-) // 94.52 // q14.1	acyl-CoA thioesterase 12	ACOT12	chr5q14.1
204565_at	chr6:24667297-24701940 (+) // 97.28 // p22.3	acyl-CoA thioesterase 13	ACOT13	chr6p22.3
202982_s_at	chr14:74035988-74042357 (+) // 98.6 // q24.3	acyl-CoA thioesterase 1 /// acyl-CoA thioesterase 2	ACOT1 /// ACOT2	chr14q24.3
229534_at	chr14:74059094-74062470 (+) // 95.45 // q24.3	acyl-CoA thioesterase 4	ACOT4	chr14q24.3
241949_at	chr14:74086110-74086592 (+) // 99.79 // q24.3	acyl-CoA thioesterase 6	ACOT6	chr14q24.3
208002_s_at	chr1:6324331-6453438 (-) // 94.44 // p36.31	acyl-CoA thioesterase 7	ACOT7	chr1p36
215728_s_at	chr1:6378551-6419004 (-) // 99.71 // p36.31	acyl-CoA thioesterase 7	ACOT7	chr1p36
204212_at	chr20:44470365-44486022 (-) // 98.18 // q13.12	acyl-CoA thioesterase 8	ACOT8	chr20q13.12
236514_at	chr20:44482058-44482538 (-) // 94.3 // q13.12	acyl-CoA thioesterase 8	ACOT8	chr20q13.12
221641_s_at	chrX:23721793-23725124 (-) // 81.16 // p22.11	acyl-CoA thioesterase 9	ACOT9	chrXp22.11
207656_s_at	chr17:73942748-73975207 (-) // 87.64 // q25.1	acyl-CoA oxidase 1, palmitoyl	ACOX1	chr17q25.1
209600_s_at	chr17:73941900-73975201 (-) // 90.51 // q25.1	acyl-CoA oxidase 1, palmitoyl	ACOX1	chr17q25.1
209601_at	chr17:73941900-73975201 (-) // 90.51 // q25.1	acyl-CoA oxidase 1, palmitoyl	ACOX1	chr17q25.1
213501_at	chr17:73941347-73975214 (-) // 98.42 // q25.1	acyl-CoA oxidase 1, palmitoyl	ACOX1	chr17q25.1
227962_at	chr17:73937587-73938315 (-) // 82.02 // q25.1	acyl-CoA oxidase 1, palmitoyl	ACOX1	chr17q25.1
205364_at	chr3:58490863-58520925 (-) // 99.82 // p14.3	acyl-CoA oxidase 2, branched chain	ACOX2	chr3p14.3
204241_at	chr4:8368010-8442428 (-) // 99.34 // p16.1	acyl-CoA oxidase 3, pristanoyl	ACOX3	chr4p15.3
204242_s_at	chr4:8368447-8442428 (-) // 99.21 // p16.1	acyl-CoA oxidase 3, pristanoyl	ACOX3	chr4p15.3
220845_at	chr2:111556613-111851921 (+) // 80.92 // q13	acyl-CoA oxidase-like	ACOXL	chr2q13
240189_at	chr2:111875624-111876123 (+) // 98.62 // q13	acyl-CoA oxidase-like	ACOXL	chr2q13
1554808_at	chr2:264925-273392 (+) // 74.35 // p25.3	acid phosphatase 1, soluble	ACP1	chr2p25
201629_s_at	chr2:264186-278283 (+) // 92.29 // p25.3	acid phosphatase 1, soluble	ACP1	chr2p25
201630_s_at	chr2:264186-278280 (+) // 96.98 // p25.3	acid phosphatase 1, soluble	ACP1	chr2p25
215227_x_at	chr2:264943-277509 (+) // 96.95 // p25.3	acid phosphatase 1, soluble	ACP1	chr2p25
202767_at	chr11:47260852-47270363 (-) // 99.95 // p11.2	acid phosphatase 2, lysosomal	ACP2	chr11p11.2|11p12-p11
204638_at	chr19:11685476-11688496 (-) // 100.0 // p13.2	acid phosphatase 5, tartrate resistant	ACP5	chr19p13.2
218795_at	chr1:147119173-147142546 (-) // 98.79 // q21.2	acid phosphatase 6, lysophosphatidic	ACP6	chr1q21
242270_at	chr1:147101453-147101899 (-) // 97.59 // q21.2	acid phosphatase 6, lysophosphatidic	ACP6	chr1q21
204393_s_at	chr3:132036258-132077600 (+) // 84.59 // q22.1	acid phosphatase, prostate	ACPP	chr3q22.1
231711_at	chr3:132077049-132077538 (-) // 74.19 // q22.1	acid phosphatase, prostate	ACPP	chr3q22.1
237030_at	chr3:132086653-132087146 (+) // 97.81 // q22.1	acid phosphatase, prostate	ACPP	chr3q22.1
241715_x_at	chr19:51298050-51298481 (+) // 98.6 // q13.33	acid phosphatase, testicular	ACPT	chr19q13.4
207427_at	chr22:51176646-51183726 (+) // 89.91 // q13.33	acrosin	ACR	chr22q13.33
223717_s_at	chr12:6747241-6756580 (-) // 94.8 // p13.31	acrosin binding protein	ACRBP	chr12p13.31
223718_at	chr12:6747241-6756580 (-) // 94.8 // p13.31	acrosin binding protein	ACRBP	chr12p13.31
230833_at	chr12:6747241-6748017 (-) // 89.65 // p13.31	acrosin binding protein	ACRBP	chr12p13.31
238825_at	chrX:70832707-70833433 (+) // 94.65 // q13.1	acidic repeat containing	ACRC	chrXq13.1
206776_x_at	chr11:125542229-125550742 (-) // 99.91 // q24.2	acrosomal vesicle protein 1	ACRV1	chr11q24.2
207969_x_at	chr11:125542229-125550742 (-) // 99.88 // q24.2	acrosomal vesicle protein 1	ACRV1	chr11q24.2
207973_x_at	chr11:125542229-125550742 (-) // 99.86 // q24.2	acrosomal vesicle protein 1	ACRV1	chr11q24.2
207990_x_at	chr11:125542229-125550742 (-) // 99.87 // q24.2	acrosomal vesicle protein 1	ACRV1	chr11q24.2
207991_x_at	chr11:125542229-125550742 (-) // 99.87 // q24.2	acrosomal vesicle protein 1	ACRV1	chr11q24.2
208013_s_at	chr11:125542229-125550742 (-) // 99.82 // q24.2	acrosomal vesicle protein 1	ACRV1	chr11q24.2
206465_at	chr15:78459809-78526890 (-) // 84.97 // q25.1	acyl-CoA synthetase bubblegum family member 1	ACSBG1	chr15q23-q24
206466_at	chr15:78459809-78526890 (-) // 84.97 // q25.1	acyl-CoA synthetase bubblegum family member 1	ACSBG1	chr15q23-q24
221716_s_at	chr19:6135650-6193100 (+) // 98.92 // p13.3	acyl-CoA synthetase bubblegum family member 2	ACSBG2	chr19p13.3
218844_at	chr17:48503612-48552192 (+) // 95.37 // q21.33	acyl-CoA synthetase family member 2	ACSF2	chr17q21.33
1556552_a_at	chr16:89160323-89222169 (+) // 98.36 // q24.3	acyl-CoA synthetase family member 3	ACSF3	chr16q24.3
227464_at	chr16:89220413-89220994 (+) // 89.7 // q24.3	acyl-CoA synthetase family member 3	ACSF3	chr16q24.3
235823_at	chr16:89216973-89217760 (+) // 50.0 // q24.3	acyl-CoA synthetase family member 3	ACSF3	chr16q24.3
201963_at	chr4:185676754-185724681 (-) // 99.83 // q35.1	acyl-CoA synthetase long-chain family member 1	ACSL1	chr4q35.1
207275_s_at	chr4:185677262-185724702 (-) // 96.89 // q35.1	acyl-CoA synthetase long-chain family member 1	ACSL1	chr4q35.1
201660_at	chr2:223725731-223809342 (+) // 97.48 // q36.1	acyl-CoA synthetase long-chain family member 3	ACSL3	chr2q34-q35
201661_s_at	chr2:223765396-223807804 (+) // 98.88 // q36.1	acyl-CoA synthetase long-chain family member 3	ACSL3	chr2q34-q35
201662_s_at	chr2:223765396-223806954 (+) // 99.28 // q36.1	acyl-CoA synthetase long-chain family member 3	ACSL3	chr2q34-q35
1557418_at	chrX:108928339-108930572 (-) // 59.89 // q23	acyl-CoA synthetase long-chain family member 4	ACSL4	chrXq22.3-q23
1557419_a_at	chrX:108928339-108930572 (-) // 59.89 // q23	acyl-CoA synthetase long-chain family member 4	ACSL4	chrXq22.3-q23
202422_s_at	chrX:108884565-108976619 (-) // 98.1 // q23	acyl-CoA synthetase long-chain family member 4	ACSL4	chrXq22.3-q23
218322_s_at	chr10:114135956-114188137 (+) // 99.38 // q25.2	acyl-CoA synthetase long-chain family member 5	ACSL5	chr10q25.2
222592_s_at	chr10:114135675-114188137 (+) // 99.21 // q25.2	acyl-CoA synthetase long-chain family member 5	ACSL5	chr10q25.2
211207_s_at	chr5:131289611-131329946 (-) // 94.21 // q31.1	acyl-CoA synthetase long-chain family member 6	ACSL6	chr5q31.1
213683_at	chr5:131286355-131347315 (-) // 86.66 // q31.1	acyl-CoA synthetase long-chain family member 6	ACSL6	chr5q31.1
216409_at	chr5:131317646-131323783 (+) // 66.17 // q31.1	acyl-CoA synthetase long-chain family member 6	ACSL6	chr5q31.1
223918_at	chr5:131142839-131329971 (-) // 97.51 // q31.1	meiotic kinetochore factor	MEIKIN	chr5q31.1
229725_at	chr5:131285665-131286446 (-) // 94.0 // q31.1	acyl-CoA synthetase long-chain family member 6	ACSL6	chr5q31.1
215432_at	chr16:20634556-20648773 (-) // 99.79 // p12.3	acyl-CoA synthetase medium-chain family member 1	ACSM1	chr16p12.3
234197_at	chr16:20701508-21141068 (-) // 61.77 // p12.3	acyl-CoA synthetase medium-chain family member 1	ACSM1	chr16p12.3
241914_s_at	chr16:20489900-20490748 (+) // 48.83 // p12.3 /// chr16:20555729-20556577 (-) // 46.3 // p12.3	acyl-CoA synthetase medium-chain family member 2A /// acyl-CoA synthetase medium-chain family member 2B	ACSM2A /// ACSM2B	chr16p12.3
244723_at	chr16:20500147-20501357 (+) // 86.29 // p12.3 /// chr16:20544944-20546154 (-) // 85.83 // p12.3	acyl-CoA synthetase medium-chain family member 2A	ACSM2A	chr16p12.3
214069_at	chr16:20486982-20498494 (+) // 73.5 // p12.3 /// chr16:20548084-20559496 (-) // 76.14 // p12.3	acyl-CoA synthetase medium-chain family member 2A /// acyl-CoA synthetase medium-chain family member 2B	ACSM2A /// ACSM2B	chr16p12.3
230554_at	chr16:20547584-20548075 (-) // 82.7 // p12.3	acyl-CoA synthetase medium-chain family member 2A	ACSM2A	chr16p12.3
241915_at	chr16:20489900-20490748 (+) // 48.83 // p12.3 /// chr16:20555729-20556577 (-) // 46.3 // p12.3	acyl-CoA synthetase medium-chain family member 2B	ACSM2B	chr16p12.3
205942_s_at	chr16:20775369-20797633 (+) // 98.56 // p12.3	acyl-CoA synthetase medium-chain family member 3	ACSM3	chr16p13.11
210377_at	chr16:20781329-20808352 (+) // 97.92 // p12.3	acyl-CoA synthetase medium-chain family member 3	ACSM3	chr16p13.11
1554514_at	chr16:20420855-20431097 (+) // 93.3 // p12.3	acyl-CoA synthetase medium-chain family member 5	ACSM5	chr16p12.3
220061_at	chr16:20420858-20452283 (+) // 91.45 // p12.3	acyl-CoA synthetase medium-chain family member 5	ACSM5	chr16p12.3
89977_at	chr16:20451663-20452281 (+) // 49.15 // p12.3	acyl-CoA synthetase medium-chain family member 5	ACSM5	chr16p12.3
224882_at	chr20:24986872-25004277 (-) // 98.47 // p11.21	acyl-CoA synthetase short-chain family member 1	ACSS1	chr20p11.21
234483_at	chr20:24997637-25002532 (+) // 83.76 // p11.21	acyl-CoA synthetase short-chain family member 1	ACSS1	chr20p11.21
234484_s_at	chr20:24997637-25002532 (+) // 83.76 // p11.21	acyl-CoA synthetase short-chain family member 1	ACSS1	chr20p11.21
234801_s_at	chr20:24997637-25002532 (-) // 83.76 // p11.21	acyl-CoA synthetase short-chain family member 1	ACSS1	chr20p11.21
235724_at	chr20:25011436-25038664 (+) // 99.81 // p11.21	acyl-CoA synthetase short-chain family member 1	ACSS1	chr20p11.21
234312_s_at	chr20:33462840-33515760 (+) // 98.79 // q11.22	acyl-CoA synthetase short-chain family member 2	ACSS2	chr20q11.22
219616_at	chr12:81471857-81648859 (+) // 98.99 // q21.31	acyl-CoA synthetase short-chain family member 3	ACSS3	chr12q21.31
229222_at	chr12:81649843-81650655 (+) // 74.07 // q21.31	acyl-CoA synthetase short-chain family member 3	ACSS3	chr12q21.31
203872_at	chr1:229567108-229569841 (-) // 99.71 // q42.13	actin, alpha 1, skeletal muscle	ACTA1	chr1q42.13
200974_at	chr10:90694830-90708711 (-) // 98.27 // q23.31	actin, alpha 2, smooth muscle, aorta	ACTA2	chr10q23.3
215787_at	chr10:90706032-90707729 (+) // 47.68 // q23.31	actin, alpha 2, smooth muscle, aorta	ACTA2	chr10q23.3
243140_at	chr10:90702512-90702933 (-) // 55.11 // q23.31	actin, alpha 2, smooth muscle, aorta	ACTA2	chr10q23.3
1564257_at	chr10:90692440-90699731 (+) // 97.94 // q23.31	ACTA2 antisense RNA 1	ACTA2-AS1	chr10q23.31
200801_x_at	chr7:5566785-5570221 (-) // 97.49 // p22.1	actin, beta	ACTB	chr7p22
213867_x_at	chr7:5566781-5567490 (-) // 84.05 // p22.1	actin, beta	ACTB	chr7p22
224594_x_at	chr5:150089435-150138593 (-) // 79.33 // q33.1	actin, beta	ACTB	chr7p22
205132_at	chr15:35082452-35087009 (-) // 99.61 // q14	actin, alpha, cardiac muscle 1	ACTC1	chr15q14
201550_x_at	chr17:79476998-79479827 (-) // 100.0 // q25.3	actin gamma 1	ACTG1	chr17q25
211970_x_at	chr17:79476996-79477482 (-) // 56.98 // q25.3	actin gamma 1	ACTG1	chr17q25
211983_x_at	chr17:79476996-79478129 (-) // 85.65 // q25.3	actin gamma 1	ACTG1	chr17q25
211995_x_at	chr17:79476996-79478351 (-) // 98.34 // q25.3	actin gamma 1	ACTG1	chr17q25
212363_x_at	chr17:79476996-79478284 (-) // 95.29 // q25.3	actin gamma 1	ACTG1	chr17q25
212988_x_at	chr17:79476996-79478078 (-) // 95.73 // q25.3	actin gamma 1	ACTG1	chr17q25
213214_x_at	chr17:79476996-79477559 (-) // 92.48 // q25.3	actin gamma 1	ACTG1	chr17q25
221607_x_at	chr17:79476998-79479781 (-) // 98.8 // q25.3	actin gamma 1	ACTG1	chr17q25
224585_x_at	chr17:79476996-79478357 (-) // 89.92 // q25.3	actin gamma 1	ACTG1	chr17q25
1565911_at	chr15:83407137-83407874 (+) // 30.36 // q25.2	actin gamma 1 pseudogene 17	ACTG1P17	chr15q25.2
1565912_at	chr15:83407137-83407874 (-) // 30.36 // q25.2	---	---	---
1569368_at	chr15:83394651-83396184 (-) // 74.78 // q25.2	actin gamma 1 pseudogene 17	ACTG1P17	chr15q25.2
202274_at	chr2:74120134-74146779 (+) // 100.0 // p13.1	actin, gamma 2, smooth muscle, enteric	ACTG2	chr2p13.1
241148_at	chr2:74124409-74124795 (+) // 85.49 // p13.1	actin, gamma 2, smooth muscle, enteric	ACTG2	chr2p13.1
232619_at	chr20:32254780-32256331 (+) // 99.11 // q11.22	actin-like 10	ACTL10	chr20q11.22
202666_s_at	chr3:179280744-179306194 (+) // 98.64 // q26.33	actin-like 6A	ACTL6A	chr3q26.33
206013_s_at	chr7:100240727-100254050 (-) // 99.87 // q22.1	actin-like 6B	ACTL6B	chr7q22
206014_at	chr7:100240727-100254050 (-) // 99.87 // q22.1	actin-like 6B	ACTL6B	chr7q22
220501_at	chr9:111624602-111626035 (+) // 99.93 // q31.3	actin-like 7A	ACTL7A	chr9q31
220498_at	chr9:111616870-111618210 (-) // 99.93 // q31.3	actin-like 7B	ACTL7B	chr9q31
214957_at	chr1:18149478-18153556 (+) // 92.98 // p36.13	actin-like 8	ACTL8	chr1p36.13
243208_x_at	chr19:8807746-8808151 (-) // 98.53 // p13.2	actin-like 9	ACTL9	chr19p13.2
208636_at	chr14:69340841-69446043 (-) // 98.04 // q24.1	actinin, alpha 1	ACTN1	chr14q24|14q22-q24
208637_x_at	chr14:69341398-69446010 (-) // 97.92 // q24.1	actinin, alpha 1	ACTN1	chr14q24|14q22-q24
211160_x_at	chr14:69341535-69445884 (-) // 90.98 // q24.1	actinin, alpha 1	ACTN1	chr14q24|14q22-q24
237401_at	chr14:69444634-69445140 (+) // 100.0 // q24.1	actinin, alpha 1	ACTN1	chr14q24|14q22-q24
203861_s_at	chr1:236849807-236927925 (+) // 98.85 // q43	actinin, alpha 2	ACTN2	chr1q42-q43
203862_s_at	chr1:236849807-236927925 (+) // 98.85 // q43	actinin, alpha 2	ACTN2	chr1q42-q43
203863_at	chr1:236849807-236927925 (+) // 98.85 // q43	actinin, alpha 2	ACTN2	chr1q42-q43
203864_s_at	chr1:236849807-236927240 (+) // 98.92 // q43	actinin, alpha 2	ACTN2	chr1q42-q43
206891_at	chr11:66314390-66330797 (+) // 99.06 // q13.2	actinin, alpha 3 (gene/pseudogene)	ACTN3	chr11q13.1
200601_at	chr19:39138080-39220730 (+) // 97.32 // q13.2	actinin, alpha 4	ACTN4	chr19q13
222230_s_at	chr14:58674667-58701519 (+) // 72.4 // q23.1	actin-related protein 10 homolog (S. cerevisiae)	ACTR10	chr14q23.1
200720_s_at	chr10:104238985-104262471 (-) // 93.9 // q24.32	ARP1 actin-related protein 1 homolog A, centractin alpha (yeast)	ACTR1A	chr10q24.32
200721_s_at	chr10:104238986-104262462 (-) // 96.64 // q24.32	ARP1 actin-related protein 1 homolog A, centractin alpha (yeast)	ACTR1A	chr10q24.32
202135_s_at	chr2:98272430-98280384 (-) // 99.81 // q11.2	ARP1 actin-related protein 1 homolog B, centractin beta (yeast)	ACTR1B	chr2q11.2
1554390_s_at	chr2:65455309-65495886 (+) // 97.16 // p14	ARP2 actin-related protein 2 homolog (yeast)	ACTR2	chr2p14
1558015_s_at	chr2:65452779-65482756 (+) // 61.36 // p14	ARP2 actin-related protein 2 homolog (yeast)	ACTR2	chr2p14
200727_s_at	chr2:65454944-65498387 (+) // 97.16 // p14	ARP2 actin-related protein 2 homolog (yeast)	ACTR2	chr2p14
200728_at	chr2:65454944-65498387 (+) // 97.16 // p14	ARP2 actin-related protein 2 homolog (yeast)	ACTR2	chr2p14
200729_s_at	chr2:65454977-65497295 (+) // 98.89 // p14	ARP2 actin-related protein 2 homolog (yeast)	ACTR2	chr2p14
234210_x_at	chr2:65468478-65470410 (+) // 84.68 // p14	ARP2 actin-related protein 2 homolog (yeast)	ACTR2	chr2p14
234212_at	chr2:65468478-65470428 (-) // 84.68 // p14	ARP2 actin-related protein 2 homolog (yeast)	ACTR2	chr2p14
200996_at	chr2:114647529-114715722 (+) // 98.72 // q14.1	ARP3 actin-related protein 3 homolog (yeast)	ACTR3	chr2q14.1
213101_s_at	chr2:114647621-114716229 (+) // 94.54 // q14.1	ARP3 actin-related protein 3 homolog (yeast)	ACTR3	chr2q14.1
213102_at	chr2:114647621-114716229 (+) // 94.54 // q14.1	ARP3 actin-related protein 3 homolog (yeast)	ACTR3	chr2q14.1
228603_at	chr2:114718545-114719621 (+) // 85.11 // q14.1	ARP3 actin-related protein 3 homolog (yeast)	ACTR3	chr2q14.1
239170_at	chr2:114717044-114717732 (+) // 84.25 // q14.1	ARP3 actin-related protein 3 homolog (yeast)	ACTR3	chr2q14.1
1555487_a_at	chr7:152456921-152552064 (+) // 95.5 // q36.1	ARP3 actin-related protein 3 homolog B (yeast)	ACTR3B	chr7q36.1
218868_at	chr7:152456938-152552456 (+) // 97.16 // q36.1	ARP3 actin-related protein 3 homolog B (yeast)	ACTR3B	chr7q36.1
224425_x_at	chr10:38990021-38991358 (+) // 98.06 // p11.1 /// chr2:92129158-92130496 (+) // 99.93 // p11.1 /// chr22:16967874-16969212 (+) // 96.41 // q11.1 /// chr4:103883576-103884914 (+) // 95.07 // q24 /// chrY:13551840-13553178 (+) // 97.61 // q11.21 /// chr16:32389961-32391299 (-) // 95.96 // p11.2	ACTR3B pseudogene 2	ACTR3BP2	chr2p11.1
224426_s_at	chr10:38990036-38991356 (+) // 100.0 // p11.1 /// chr2:92129173-92130494 (+) // 98.03 // p11.1 /// chr22:16967889-16969210 (+) // 96.52 // q11.1 /// chr4:103883591-103884912 (+) // 95.3 // q24 /// chrY:13551855-13553176 (+) // 97.5 // q11.21 /// chr16:32389963-32391284 (-) // 95.83 // p11.2	ACTR3B pseudogene 2 /// ACTR3B pseudogene 5	ACTR3BP2 /// ACTR3BP5	chr10p11.1 /// chr2p11.1
224424_x_at	chr10:38990039-38991358 (+) // 98.11 // p11.1 /// chr2:92129176-92130496 (+) // 98.18 // p11.1 /// chr22:16967892-16969212 (+) // 98.03 // q11.1 /// chr4:103883594-103884914 (+) // 95.38 // q24 /// chrY:13551858-13553178 (+) // 97.58 // q11.21 /// chr16:32389961-32391281 (-) // 96.14 // p11.2	ACTR3B pseudogene 2	ACTR3BP2	chr2p11.1
223874_at	chr7:149944301-149992436 (-) // 79.72 // q36.1	ARP3 actin-related protein 3 homolog C (yeast)	ACTR3C	chr7q36.1
219623_at	chr20:37377111-37400812 (+) // 99.95 // q11.23	ARP5 actin-related protein 5 homolog (yeast)	ACTR5	chr20q11.23
222147_s_at	chr20:37377121-37400459 (+) // 99.94 // q11.23	ARP5 actin-related protein 5 homolog (yeast)	ACTR5	chr20q11.23
218395_at	chr12:100594594-100618198 (+) // 100.0 // q23.1	ARP6 actin-related protein 6 homolog (yeast)	ACTR6	chr12q23.1
241794_at	chr12:100603362-100603969 (+) // 66.56 // q23.1	ARP6 actin-related protein 6 homolog (yeast)	ACTR6	chr12q23.1
218658_s_at	chr3:53901095-53910678 (-) // 99.18 // p21.1	ARP8 actin-related protein 8 homolog (yeast)	ACTR8	---
222707_s_at	chr3:53900775-53916180 (-) // 96.54 // p21.1	ARP8 actin-related protein 8 homolog (yeast)	ACTR8	---
237360_at	chr1:2938724-2939465 (+) // 95.19 // p36.32	actin-related protein T2	ACTRT2	chr1p36.32
223665_at	chr3:169484901-169487308 (-) // 100.0 // q26.2	actin-related protein T3	ACTRT3	chr3q26.2
203935_at	chr2:158592960-158694790 (-) // 95.8 // q24.1	activin A receptor type I	ACVR1	chr2q23-q24
205209_at	chr12:52345501-52389473 (+) // 98.7 // q13.13	activin A receptor type IB	ACVR1B	chr12q13
208218_s_at	chr12:52345485-52381131 (+) // 98.3 // q13.13	activin A receptor type IB	ACVR1B	chr12q13
208219_at	chr12:52345485-52381131 (+) // 98.3 // q13.13	activin A receptor type IB	ACVR1B	chr12q13
208222_at	chr12:52345485-52386126 (+) // 91.52 // q13.13	activin A receptor type IB	ACVR1B	chr12q13
208223_s_at	chr12:52345485-52386126 (+) // 91.52 // q13.13	activin A receptor type IB	ACVR1B	chr12q13
213198_at	chr12:52389488-52390861 (+) // 91.03 // q13.13	activin A receptor type IB	ACVR1B	chr12q13
1552519_at	chr2:158388825-158485517 (-) // 96.14 // q24.1	activin A receptor type IC	ACVR1C	chr2q24.1
1563182_at	chr2:158387595-158388349 (-) // 97.29 // q24.1	activin A receptor type IC	ACVR1C	chr2q24.1
205327_s_at	chr2:148602563-148685510 (+) // 98.19 // q22.3	activin A receptor type IIA	ACVR2A	chr2q22.3
228416_at	chr2:148687564-148688557 (+) // 80.54 // q22.3	activin A receptor type IIA	ACVR2A	chr2q22.3
1559548_at	chr3:38532160-38533109 (+) // 92.0 // p22.2	activin A receptor type IIB	ACVR2B	chr3p22
220028_at	chr3:38495809-38524864 (+) // 99.68 // p22.2	activin A receptor type IIB	ACVR2B	chr3p22
236126_at	chr3:38533955-38534633 (+) // 86.89 // p22.2	activin A receptor type IIB	ACVR2B	chr3p22
215590_x_at	chr3:38492658-38496311 (-) // 42.94 // p22.2	ACVR2B antisense RNA 1	ACVR2B-AS1	chr3p22.2
210838_s_at	chr12:52306167-52314812 (+) // 99.77 // q13.13	activin A receptor type IL	ACVRL1	chr12q13.13
226950_at	chr12:52315466-52317145 (+) // 75.01 // q13.13	activin A receptor type IL	ACVRL1	chr12q13.13
202740_at	chr3:52017562-52023218 (+) // 100.0 // p21.2	ABHD14A-ACY1 readthrough /// aminoacylase 1	ABHD14A-ACY1 /// ACY1	chr3p /// chr3p21.1
238849_at	chr3:52016794-52017350 (+) // 92.82 // p21.2	aminoacylase 1	ACY1	chr3p21.1
1554974_at	chr11:67412237-67418109 (-) // 79.2 // q13.2	aminoacylase 3	ACY3	chr11q13.2
230481_at	chr11:67410025-67412288 (-) // 90.59 // q13.2	aminoacylase 3	ACY3	chr11q13.2
205260_s_at	chr14:75519933-75530670 (-) // 91.07 // q24.3	acylphosphatase 1, erythrocyte (common) type	ACYP1	chr14q24.3
206833_s_at	chr2:54342655-54532268 (+) // 96.63 // p16.2	acylphosphatase 2, muscle type	ACYP2	chr2p16.2
205377_s_at	chr7:100487615-100491876 (-) // 90.78 // q22.1	acetylcholinesterase (Yt blood group)	ACHE	chr7q22
205378_s_at	chr7:100487617-100493496 (-) // 92.13 // q22.1	acetylcholinesterase (Yt blood group)	ACHE	chr7q22
210332_at	chr7:100487617-100492009 (+) // 99.46 // q22.1	---	---	---
204639_at	chr20:43248163-43280343 (-) // 99.8 // q13.12	adenosine deaminase	ADA	chr20q13.12
216705_s_at	chr20:43248474-43280343 (-) // 99.71 // q13.12	adenosine deaminase	ADA	chr20q13.12
231448_at	chr4:123333934-123350934 (+) // 95.34 // q27	adenosine deaminase domain containing 1	ADAD1	chr4q27
240299_at	chr4:123300758-123304988 (-) // 100.0 // q27	adenosine deaminase domain containing 1	ADAD1	chr4q27
236463_at	chr16:84229623-84230771 (+) // 98.42 // q24.1	adenosine deaminase domain containing 2	ADAD2	chr16q24.1
236018_at	chr15:43646246-43646753 (+) // 61.78 // q15.3	adenosine deaminase-like	ADAL	chr15q15.3
238424_at	chr15:43632521-43644730 (+) // 87.1 // q15.3	adenosine deaminase-like	ADAL	chr15q15.3
239711_at	chr15:43641174-43641612 (+) // 73.61 // q15.3	adenosine deaminase-like	ADAL	chr15q15.3
202603_at	chr15:58887404-59042177 (-) // 96.43 // q21.3	ADAM metallopeptidase domain 10	ADAM10	chr15q22
202604_x_at	chr15:58889076-59042177 (-) // 95.31 // q21.3	ADAM metallopeptidase domain 10	ADAM10	chr15q22
214895_s_at	chr15:58888588-58971482 (-) // 97.35 // q21.3	ADAM metallopeptidase domain 10	ADAM10	chr15q22
207880_at	chr17:42836567-42857978 (+) // 99.68 // q21.31	ADAM metallopeptidase domain 11	ADAM11	chr17q21.3
239837_at	chr17:42858593-42859212 (+) // 97.26 // q21.31	ADAM metallopeptidase domain 11	ADAM11	chr17q21.3
202952_s_at	chr10:127703840-128077024 (-) // 99.47 // q26.2	ADAM metallopeptidase domain 12	ADAM12	chr10q26
204943_at	chr10:127729913-128077024 (-) // 99.22 // q26.2	ADAM metallopeptidase domain 12	ADAM12	chr10q26
213790_at	chr10:127702887-127704477 (-) // 97.57 // q26.2	ADAM metallopeptidase domain 12	ADAM12	chr10q26
215613_at	chr10:127725869-127727892 (-) // 84.79 // q26.2	ADAM metallopeptidase domain 12	ADAM12	chr10q26
226777_at	chr10:127700959-127702777 (-) // 97.31 // q26.2	ADAM metallopeptidase domain 12	ADAM12	chr10q26
1555896_a_at	chr1:155023791-155035251 (+) // 98.7 // q22	ADAM metallopeptidase domain 15	ADAM15	chr1q21.3
217007_s_at	chr1:155023761-155035251 (+) // 97.82 // q22	ADAM metallopeptidase domain 15	ADAM15	chr1q21.3
205745_x_at	chr2:9629412-9695898 (-) // 96.08 // p25.1	ADAM metallopeptidase domain 17	ADAM17	chr2p25
205746_s_at	chr2:9630006-9695897 (-) // 99.56 // p25.1	ADAM metallopeptidase domain 17	ADAM17	chr2p25
213532_at	chr2:9628607-9629430 (-) // 94.09 // p25.1	ADAM metallopeptidase domain 17	ADAM17	chr2p25
237897_at	chr2:9632947-9633421 (+) // 100.0 // p25.1	ADAM metallopeptidase domain 17	ADAM17	chr2p25
1568970_at	chr8:39442007-39469094 (+) // 78.04 // p11.22	ADAM metallopeptidase domain 18	ADAM18	chr8p11.22
207597_at	chr8:39442141-39587487 (+) // 99.96 // p11.22	ADAM metallopeptidase domain 18	ADAM18	chr8p11.22
209765_at	chr5:156904312-157002768 (-) // 85.61 // q33.3	ADAM metallopeptidase domain 19	ADAM19	chr5q33.3
221128_at	chr5:156908441-157002749 (-) // 95.43 // q33.3	ADAM metallopeptidase domain 19	ADAM19	chr5q33.3
228925_at	chr12:112339026-112340026 (+) // 60.2 // q24.13	mitogen-activated protein kinase-activated protein kinase 5	MAPKAPK5	chr12q24.13
207664_at	chr8:39601256-39695775 (-) // 99.25 // p11.22	ADAM metallopeptidase domain 2	ADAM2	chr8p11.2
207422_at	chr14:70988626-70991942 (-) // 93.84 // q24.2	ADAM metallopeptidase domain 20	ADAM20	chr14q24.1
207423_s_at	chr14:70989078-70991502 (-) // 97.34 // q24.2	ADAM metallopeptidase domain 20	ADAM20	chr14q24.1
1552579_a_at	chr14:70924216-70926622 (+) // 99.46 // q24.2 /// chr14:70711970-70714377 (-) // 96.89 // q24.2	ADAM metallopeptidase domain 21	ADAM21	chr14q24.1
207665_at	chr14:70923497-70927054 (+) // 88.7 // q24.2	ADAM metallopeptidase domain 21	ADAM21	chr14q24.1
1555024_at	chr7:87563565-87762113 (+) // 72.32 // q21.12	ADAM metallopeptidase domain 22	ADAM22	chr7q21
206615_s_at	chr7:87563734-87826447 (+) // 97.93 // q21.12	ADAM metallopeptidase domain 22	ADAM22	chr7q21
206616_s_at	chr7:87563734-87825897 (+) // 100.0 // q21.12	ADAM metallopeptidase domain 22	ADAM22	chr7q21
208226_x_at	chr7:87563701-87811428 (+) // 98.49 // q21.12	ADAM metallopeptidase domain 22	ADAM22	chr7q21
208227_x_at	chr7:87563701-87811428 (+) // 98.43 // q21.12	ADAM metallopeptidase domain 22	ADAM22	chr7q21
208237_x_at	chr7:87563734-87825856 (+) // 99.96 // q21.12	ADAM metallopeptidase domain 22	ADAM22	chr7q21
213411_at	chr7:87828317-87832204 (+) // 99.26 // q21.12	ADAM metallopeptidase domain 22	ADAM22	chr7q21
244194_at	chr7:87827146-87827849 (+) // 97.91 // q21.12	ADAM metallopeptidase domain 22	ADAM22	chr7q21
1559268_at	chr2:207479359-207482677 (+) // 98.23 // q33.3	ADAM metallopeptidase domain 23	ADAM23	chr2q33
206046_at	chr2:207308367-207482677 (+) // 97.58 // q33.3	ADAM metallopeptidase domain 23	ADAM23	chr2q33
213808_at	chr2:207484176-207486025 (+) // 98.19 // q33.3	ADAM metallopeptidase domain 23	ADAM23	chr2q33
244463_at	chr2:207482858-207483700 (+) // 86.97 // q33.3	ADAM metallopeptidase domain 23	ADAM23	chr2q33
205997_at	chr8:24151623-24212309 (+) // 98.53 // p21.2	ADAM metallopeptidase domain 28	ADAM28	chr8p21.2
208268_at	chr8:24151623-24193610 (+) // 87.01 // p21.2	ADAM metallopeptidase domain 28	ADAM28	chr8p21.2
208269_s_at	chr8:24151623-24193610 (+) // 87.01 // p21.2	ADAM metallopeptidase domain 28	ADAM28	chr8p21.2
241446_at	chr8:24196724-24197656 (+) // 87.31 // p21.2	ADAM metallopeptidase domain 28	ADAM28	chr8p21.2
221337_s_at	chr4:175896676-175898962 (+) // 96.66 // q34.1	ADAM metallopeptidase domain 29	ADAM29	chr4q34
221446_at	chr1:120436586-120438959 (-) // 99.92 // p12	ADAM metallopeptidase domain 30	ADAM30	chr1p12
243520_x_at	chr1:120436431-120436681 (-) // 96.48 // p12	ADAM metallopeptidase domain 30	ADAM30	chr1p12
1552266_at	chr8:38965236-39142430 (+) // 95.65 // p11.22	ADAM metallopeptidase domain 32	ADAM32	chr8p11.22
232570_s_at	chr20:3648611-3655752 (-) // 90.01 // p13	ADAM metallopeptidase domain 33	ADAM33	chr20p13
233868_x_at	chr20:3648611-3654394 (-) // 84.64 // p13	ADAM metallopeptidase domain 33	ADAM33	chr20p13
216276_s_at	chr8:39308565-39380367 (-) // 86.26 // p11.22	ADAM metallopeptidase domain 3A (pseudogene)	ADAM3A	chr8p11.23
217090_at	chr8:39308563-39380367 (+) // 95.31 // p11.22	---	---	---
216998_s_at	chr8:39172181-39260375 (+) // 99.15 // p11.22	ADAM metallopeptidase domain 5 (pseudogene)	ADAM5	chr8p11.22
217003_s_at	chr8:39172181-39260375 (-) // 99.05 // p11.22	ADAM metallopeptidase domain 5 (pseudogene)	ADAM5	chr8p11.22
237909_at	chr14:106435817-106436293 (-) // 98.35 // q32.33	ADAM metallopeptidase domain 6 (pseudogene)	ADAM6	chr14q32.33
211238_at	chr8:24298538-24366273 (+) // 98.49 // p21.2	ADAM metallopeptidase domain 7	ADAM7	chr8p21.2
211239_s_at	chr8:24298538-24366273 (+) // 98.49 // p21.2	ADAM metallopeptidase domain 7	ADAM7	chr8p21.2
239079_at	chr8:24366422-24367072 (+) // 97.45 // p21.2	ADAM metallopeptidase domain 7	ADAM7	chr8p21.2
205179_s_at	chr10:135075917-135090330 (-) // 97.25 // q26.3	ADAM metallopeptidase domain 8	ADAM8	chr10q26.3
205180_s_at	chr10:135075906-135090330 (-) // 99.63 // q26.3	ADAM metallopeptidase domain 8	ADAM8	chr10q26.3
1555326_a_at	chr8:38854549-38961235 (+) // 100.0 // p11.22	ADAM metallopeptidase domain 9	ADAM9	chr8p11.22
1570042_a_at	chr8:38854504-38873535 (+) // 84.4 // p11.22	ADAM metallopeptidase domain 9	ADAM9	chr8p11.22
202381_at	chr8:38854504-38962520 (+) // 99.3 // p11.22	ADAM metallopeptidase domain 9	ADAM9	chr8p11.22
206134_at	chr8:24241970-24263526 (+) // 97.62 // p21.2	ADAM-like, decysin 1	ADAMDEC1	chr8p21.2
222162_s_at	chr21:28208732-28214030 (-) // 87.08 // q21.3	ADAM metallopeptidase with thrombospondin type 1 motif 1	ADAMTS1	chr21q21.2
222486_s_at	chr21:28209584-28217459 (-) // 99.01 // q21.3	ADAM metallopeptidase with thrombospondin type 1 motif 1	ADAMTS1	chr21q21.2
230341_x_at	chr19:8645125-8645554 (-) // 94.22 // p13.2	ADAM metallopeptidase with thrombospondin type 1 motif 10	ADAMTS10	chr19p13.2
232133_at	chr19:8645610-8670517 (-) // 99.12 // p13.2	ADAM metallopeptidase with thrombospondin type 1 motif 10	ADAMTS10	chr19p13.2
221421_s_at	chr5:33527285-33892297 (-) // 99.65 // p13.3	ADAM metallopeptidase with thrombospondin type 1 motif 12	ADAMTS12	chr5q35
226997_at	chr5:33523640-33525486 (-) // 96.35 // p13.3	ADAM metallopeptidase with thrombospondin type 1 motif 12	ADAMTS12	chr5q35
220208_at	chr9:136293750-136315077 (+) // 97.29 // q34.2	ADAM metallopeptidase with thrombospondin type 1 motif 13	ADAMTS13	chr9q34
223844_at	chr9:136320769-136324507 (+) // 96.41 // q34.2	ADAM metallopeptidase with thrombospondin type 1 motif 13	ADAMTS13	chr9q34
230167_at	chr10:72521193-72522193 (+) // 98.61 // q22.1	ADAM metallopeptidase with thrombospondin type 1 motif 14	ADAMTS14	chr10q21
1553427_at	chr11:130318868-130343716 (+) // 100.0 // q24.3	ADAM metallopeptidase with thrombospondin type 1 motif 15	ADAMTS15	chr11q25
229004_at	chr11:130345872-130346540 (+) // 97.52 // q24.3	ADAM metallopeptidase with thrombospondin type 1 motif 15	ADAMTS15	chr11q25
238125_at	chr5:5319835-5320410 (+) // 97.96 // p15.32	ADAM metallopeptidase with thrombospondin type 1 motif 16	ADAMTS16	chr5p15
1552725_s_at	chr15:100511637-100882127 (-) // 90.07 // q26.3	ADAM metallopeptidase with thrombospondin type 1 motif 17	ADAMTS17	chr15q24
1552726_at	chr15:100511637-100882127 (-) // 90.07 // q26.3	ADAM metallopeptidase with thrombospondin type 1 motif 17	ADAMTS17	chr15q24
1552727_s_at	chr15:100511637-100882127 (-) // 90.07 // q26.3	ADAM metallopeptidase with thrombospondin type 1 motif 17	ADAMTS17	chr15q24
1553234_at	chr16:77326838-77468673 (-) // 95.27 // q23.1	ADAM metallopeptidase with thrombospondin type 1 motif 18	ADAMTS18	chr16q23
230040_at	chr16:77316024-77317293 (-) // 90.26 // q23.1	ADAM metallopeptidase with thrombospondin type 1 motif 18	ADAMTS18	chr16q23
242823_at	chr16:77465207-77468673 (+) // 99.47 // q23.1	---	---	---
1553179_at	chr5:128796102-129073707 (+) // 96.84 // q23.3	ADAM metallopeptidase with thrombospondin type 1 motif 19	ADAMTS19	chr5q23.3
1553180_at	chr5:128796102-129073707 (+) // 96.84 // q23.3	ADAM metallopeptidase with thrombospondin type 1 motif 19	ADAMTS19	chr5q23.3
214454_at	chr5:178540737-178772329 (-) // 98.01 // q35.3	ADAM metallopeptidase with thrombospondin type 1 motif 2	ADAMTS2	chr5qter
214535_s_at	chr5:178579142-178772329 (-) // 83.22 // q35.3	ADAM metallopeptidase with thrombospondin type 1 motif 2	ADAMTS2	chr5qter
226311_at	chr5:178537854-178539350 (-) // 97.84 // q35.3	ADAM metallopeptidase with thrombospondin type 1 motif 2	ADAMTS2	chr5qter
1553409_at	chr12:43748011-43945724 (-) // 99.98 // q12	ADAM metallopeptidase with thrombospondin type 1 motif 20	ADAMTS20	chr12q12
220717_at	chr12:43816621-43833515 (-) // 87.88 // q12	ADAM metallopeptidase with thrombospondin type 1 motif 20	ADAMTS20	chr12q12
214913_at	chr4:73146686-73434516 (-) // 99.59 // q13.3	ADAM metallopeptidase with thrombospondin type 1 motif 3	ADAMTS3	chr4q13.3
1555380_at	chr1:161165772-161168843 (-) // 87.14 // q23.3	ADAM metallopeptidase with thrombospondin type 1 motif 4	ADAMTS4	chr1q21-q23
1558636_s_at	chr21:28295495-28296489 (-) // 95.38 // q21.3	ADAM metallopeptidase with thrombospondin type 1 motif 5	ADAMTS5	chr21q21.3
219935_at	chr21:28293785-28338832 (-) // 99.26 // q21.3	ADAM metallopeptidase with thrombospondin type 1 motif 5	ADAMTS5	chr21q21.3
229357_at	chr21:28290240-28290917 (-) // 86.35 // q21.3	ADAM metallopeptidase with thrombospondin type 1 motif 5	ADAMTS5	chr21q21.3
235368_at	chr21:28291560-28292320 (-) // 98.7 // q21.3	ADAM metallopeptidase with thrombospondin type 1 motif 5	ADAMTS5	chr21q21.3
1570351_at	chr5:64494163-64494784 (-) // 94.94 // q12.3	ADAM metallopeptidase with thrombospondin type 1 motif 6	ADAMTS6	chr5q12
220866_at	chr5:64510224-64769521 (-) // 99.89 // q12.3	ADAM metallopeptidase with thrombospondin type 1 motif 6	ADAMTS6	chr5q12
237411_at	chr5:64444565-64444941 (-) // 97.66 // q12.3	ADAM metallopeptidase with thrombospondin type 1 motif 6	ADAMTS6	chr5q12
220705_s_at	chr15:79063136-79103574 (-) // 89.18 // q25.1	ADAM metallopeptidase with thrombospondin type 1 motif 7	ADAMTS7	chr15q24.2
220706_at	chr15:79063136-79103574 (-) // 89.18 // q25.1	ADAM metallopeptidase with thrombospondin type 1 motif 7	ADAMTS7	chr15q24.2
228911_at	chr15:79051550-79063649 (-) // 96.86 // q25.1	ADAM metallopeptidase with thrombospondin type 1 motif 7	ADAMTS7	chr15q24.2
220676_at	chr11:130275214-130298888 (-) // 92.54 // q24.3	ADAM metallopeptidase with thrombospondin type 1 motif 8	ADAMTS8	chr11q25
220677_s_at	chr11:130275214-130298888 (-) // 92.54 // q24.3	ADAM metallopeptidase with thrombospondin type 1 motif 8	ADAMTS8	chr11q25
235649_at	chr11:130274814-130275540 (-) // 99.86 // q24.3	ADAM metallopeptidase with thrombospondin type 1 motif 8	ADAMTS8	chr11q25
1554697_at	chr3:64502649-64673365 (-) // 98.0 // p14.1	ADAM metallopeptidase with thrombospondin type 1 motif 9	ADAMTS9	chr3p14.1
220287_at	chr3:64600550-64673345 (-) // 98.37 // p14.1	ADAM metallopeptidase with thrombospondin type 1 motif 9	ADAMTS9	chr3p14.1
226814_at	chr3:64501329-64502542 (-) // 97.74 // p14.1	ADAM metallopeptidase with thrombospondin type 1 motif 9	ADAMTS9	chr3p14.1
233785_at	chr3:64535824-64672286 (-) // 90.32 // p14.1	ADAM metallopeptidase with thrombospondin type 1 motif 9	ADAMTS9	chr3p14.1
233928_at	chr3:64535824-64672286 (+) // 90.32 // p14.1	ADAMTS9 antisense RNA 1	ADAMTS9-AS1	chr3p14.1
241369_at	chr3:64575178-64576162 (+) // 86.59 // p14.1	ADAMTS9 antisense RNA 1	ADAMTS9-AS1	chr3p14.1
1556364_at	chr3:64670654-64961211 (+) // 68.92 // p14.1	ADAMTS9 antisense RNA 2	ADAMTS9-AS2	---
1559296_at	chr3:64670856-64997133 (+) // 72.08 // p14.1	ADAMTS9 antisense RNA 2	ADAMTS9-AS2	---
1562295_at	chr3:64670584-64788384 (+) // 67.97 // p14.1	---	---	---
233113_at	chr3:64679105-64680881 (+) // 88.9 // p14.1	ADAMTS9 antisense RNA 2	ADAMTS9-AS2	---
234078_at	chr3:64726206-64728255 (+) // 37.7 // p14.1	ADAMTS9 antisense RNA 2	ADAMTS9-AS2	---
1552457_a_at	chr9:18474166-18684955 (+) // 98.68 // p22.2	ADAMTS like 1	ADAMTSL1	chr9p21.3
1552808_at	chr9:18474165-18681473 (+) // 96.7 // p22.2	ADAMTS like 1	ADAMTSL1	chr9p21.3
224371_at	chr9:18635976-18723262 (+) // 90.35 // p22.1	ADAMTS like 1	ADAMTSL1	chr9p21.3
229585_at	chr9:18910212-18910945 (+) // 99.05 // p22.1	ADAMTS like 1	ADAMTSL1	chr9p21.3
237217_at	chr9:18574050-18574525 (+) // 98.96 // p22.1	ADAMTS like 1	ADAMTSL1	chr9p21.3
239909_at	chr9:18909819-18910293 (+) // 97.33 // p22.1	ADAMTS like 1	ADAMTSL1	chr9p21.3
206629_at	chr9:136397285-136440640 (+) // 91.62 // q34.2	ADAMTS like 2	ADAMTSL2	chr9q34.2
1559748_at	chr15:84322837-84611529 (+) // 98.69 // q25.2	ADAMTS like 3	ADAMTSL3	chr15q25.2
213974_at	chr15:84592670-84708590 (+) // 95.87 // q25.2	ADAMTS like 3	ADAMTSL3	chr15q25.2
220578_at	chr1:150522413-150524367 (+) // 85.79 // q21.3	ADAMTS like 4	ADAMTSL4	chr1q21.3
226071_at	chr1:150529673-150533408 (+) // 98.6 // q21.3	ADAMTS like 4	ADAMTSL4	chr1q21.3
242200_at	chr19:1506625-1510409 (-) // 88.68 // p13.3	ADAMTS like 5	ADAMTSL5	chr19p13.3
219150_s_at	chr7:937539-994263 (-) // 91.08 // p22.3	ArfGAP with dual PH domains 1	ADAP1	chr7p22.3
90265_at	chr7:937544-938021 (-) // 90.25 // p22.3	ArfGAP with dual PH domains 1	ADAP1	chr7p22.3
219358_s_at	chr17:29248932-29286209 (+) // 76.76 // q11.2	ArfGAP with dual PH domains 2	ADAP2	chr17q11.2
222876_s_at	chr17:29248753-29286340 (+) // 72.69 // q11.2	ArfGAP with dual PH domains 2	ADAP2	chr17q11.2
201786_s_at	chr1:154554539-154580669 (-) // 99.64 // q21.3	adenosine deaminase, RNA-specific	ADAR	chr1q21.3
203865_s_at	chr21:46494514-46646474 (+) // 95.17 // q22.3	adenosine deaminase, RNA-specific, B1	ADARB1	chr21q22.3
207999_s_at	chr21:46494514-46643378 (+) // 96.83 // q22.3	adenosine deaminase, RNA-specific, B1	ADARB1	chr21q22.3
209979_at	chr21:46591556-46644749 (+) // 94.44 // q22.3	adenosine deaminase, RNA-specific, B1	ADARB1	chr21q22.3
234539_at	chr21:46564915-46567120 (-) // 74.99 // q22.3	adenosine deaminase, RNA-specific, B1	ADARB1	chr21q22.3
234799_at	chr21:46564911-46567120 (+) // 75.17 // q22.3	adenosine deaminase, RNA-specific, B1	ADARB1	chr21q22.3
220648_at	chr10:1228072-1779670 (-) // 88.07 // p15.3	adenosine deaminase, RNA-specific, B2 (inactive)	ADARB2	chr10p15.3
237437_s_at	chr10:1228970-1230930 (-) // 100.0 // p15.3	adenosine deaminase, RNA-specific, B2 (inactive)	ADARB2	chr10p15.3
1561127_at	chr10:1568824-1599178 (+) // 64.01 // p15.3	ADARB2 antisense RNA 1	ADARB2-AS1	chr10p15.3
219384_s_at	chr16:75633190-75656364 (-) // 73.41 // q23.1	adenosine deaminase, tRNA-specific 1	ADAT1	chr16q23.1
227213_at	chr6:143748127-143771810 (-) // 86.86 // q24.2	adenosine deaminase, tRNA-specific 2	ADAT2	chr6q24.2
236817_at	chr6:143743952-143744407 (-) // 68.79 // q24.2	adenosine deaminase, tRNA-specific 2	ADAT2	chr6q24.2
227482_at	chr14:78285321-78400294 (+) // 96.61 // q24.3	aarF domain containing kinase 1	ADCK1	chr14q24.3
221893_s_at	chr7:140380846-140394908 (+) // 95.11 // q34	aarF domain containing kinase 2	ADCK2	chr7q34
221894_at	chr7:140380846-140394908 (+) // 95.11 // q34	aarF domain containing kinase 2	ADCK2	chr7q34
222117_s_at	chr7:140372695-140395744 (+) // 96.5 // q34	aarF domain containing kinase 2	ADCK2	chr7q34
44120_at	chr7:140373975-140394908 (+) // 89.06 // q34	aarF domain containing kinase 2	ADCK2	chr7q34
228524_at	chr8:145617094-145618451 (+) // 97.6 // q24.3	aarF domain containing kinase 5	ADCK5	chr8q24.3
213245_at	chr7:45760366-45762712 (+) // 88.84 // p12.3	adenylate cyclase 1 (brain)	ADCY1	chr7p12.3
215340_at	chr7:45650026-45753802 (-) // 99.3 // p12.3	adenylate cyclase 1 (brain)	ADCY1	chr7p12.3
215348_at	chr7:45650026-45753802 (+) // 99.3 // p12.3	adenylate cyclase 1 (brain)	ADCY1	chr7p12.3
232062_at	chr7:45754503-45757782 (+) // 83.07 // p12.3	adenylate cyclase 1 (brain)	ADCY1	chr7p12.3
235049_at	chr7:45758106-45760063 (+) // 87.32 // p12.3	adenylate cyclase 1 (brain)	ADCY1	chr7p12.3
214547_at	chr1:167778695-167883340 (-) // 99.75 // q24.2	adenylate cyclase 10 (soluble)	ADCY10	chr1q24
217305_s_at	chr1:167778882-167817727 (-) // 99.45 // q24.2	adenylate cyclase 10 (soluble)	ADCY10	chr1q24
233959_at	chr6:41105961-41107071 (+) // 93.75 // p21.1	adenylate cyclase 10 (soluble) pseudogene 1	ADCY10P1	chr6p21.1
236832_at	chr6:41107593-41108567 (+) // 94.89 // p21.1	adenylate cyclase 10 (soluble) pseudogene 1	ADCY10P1	chr6p21.1
213217_at	chr5:7626321-7830194 (+) // 86.71 // p15.31	adenylate cyclase 2 (brain)	ADCY2	chr5p15.3
213219_at	chr5:7626321-7830194 (+) // 86.71 // p15.31	adenylate cyclase 2 (brain)	ADCY2	chr5p15.3
217687_at	chr5:7396344-7521012 (+) // 89.45 // p15.31	adenylate cyclase 2 (brain)	ADCY2	chr5p15.3
217688_at	chr5:7396344-7521012 (-) // 89.45 // p15.31	---	---	---
209320_at	chr2:25042242-25142003 (-) // 98.99 // p23.3	adenylate cyclase 3	ADCY3	chr2p23.3
209321_s_at	chr2:25042242-25142003 (-) // 98.99 // p23.3	adenylate cyclase 3	ADCY3	chr2p23.3
230800_at	chr14:24787569-24789096 (-) // 82.88 // q12	adenylate cyclase 4	ADCY4	chr14q12
228182_at	chr3:123001142-123001788 (-) // 94.02 // q21.1	adenylate cyclase 5	ADCY5	chr3q21.1
242891_at	chr3:123049733-123166552 (+) // 97.46 // q21.1	adenylate cyclase 5	ADCY5	chr3q21.1
209195_s_at	chr12:49160111-49268205 (-) // 90.41 // q13.12	adenylate cyclase 6	ADCY6	chr12q13.12
1554827_a_at	chr16:50300451-50344426 (+) // 95.1 // q12.1	adenylate cyclase 7	ADCY7	chr16q12.1
203741_s_at	chr16:50321825-50351268 (+) // 85.05 // q12.1	adenylate cyclase 7	ADCY7	chr16q12.1
206811_at	chr8:131792546-132054672 (-) // 96.15 // q24.22	adenylate cyclase 8 (brain)	ADCY8	chr8q24
204497_at	chr16:4012653-4166186 (-) // 96.48 // p13.3	adenylate cyclase 9	ADCY9	chr16p13.3
204498_s_at	chr16:4014904-4165459 (-) // 99.08 // p13.3	adenylate cyclase 9	ADCY9	chr16p13.3
215400_x_at	chr16:4031773-4034035 (-) // 58.3 // p13.3	adenylate cyclase 9	ADCY9	chr16p13.3
206281_at	chr18:905386-911050 (+) // 94.58 // p11.32	adenylate cyclase activating polypeptide 1 (pituitary)	ADCYAP1	chr18p11
230237_at	chr18:911381-912173 (+) // 90.73 // p11.32	adenylate cyclase activating polypeptide 1 (pituitary)	ADCYAP1	chr18p11
207151_at	chr7:31102808-31146311 (+) // 89.66 // p14.3	adenylate cyclase activating polypeptide 1 (pituitary) receptor type I	ADCYAP1R1	chr7p14
226690_at	chr7:31148387-31151087 (+) // 83.72 // p14.3	adenylate cyclase activating polypeptide 1 (pituitary) receptor type I	ADCYAP1R1	chr7p14
208030_s_at	chr4:2877619-2931787 (+) // 96.32 // p16.3	adducin 1 (alpha)	ADD1	chr4p16.3
214726_x_at	chr4:2877620-2930334 (+) // 99.65 // p16.3	adducin 1 (alpha)	ADD1	chr4p16.3
214736_s_at	chr4:2845700-2931458 (+) // 93.82 // p16.3	adducin 1 (alpha)	ADD1	chr4p16.3
238939_at	chr4:2902270-2903527 (+) // 85.82 // p16.3	adducin 1 (alpha)	ADD1	chr4p16.3
205268_s_at	chr2:70889264-70995329 (-) // 95.74 // p13.3	adducin 2 (beta)	ADD2	chr2p13.3
206807_s_at	chr2:70903209-70995329 (-) // 97.91 // p13.3	adducin 2 (beta)	ADD2	chr2p13.3
213484_at	chr2:70883921-70886228 (-) // 87.37 // p13.3	adducin 2 (beta)	ADD2	chr2p13.3
230988_at	chr2:70888333-70888937 (-) // 88.38 // p13.3	adducin 2 (beta)	ADD2	chr2p13.3
237336_at	chr2:70902222-70902677 (-) // 95.19 // p13.3	adducin 2 (beta)	ADD2	chr2p13.3
239530_at	chr2:70887284-70888216 (-) // 54.54 // p13.3	adducin 2 (beta)	ADD2	chr2p13.3
201034_at	chr4:108910911-108956327 (+) // 61.96 // q25	adducin 3 (gamma)	ADD3	chr10q25.2
201752_s_at	chr10:111765805-111894762 (+) // 95.71 // q25.1	adducin 3 (gamma)	ADD3	chr10q25.2
201753_s_at	chr10:111860380-111894088 (+) // 99.21 // q25.1	adducin 3 (gamma)	ADD3	chr10q25.2
205882_x_at	chr10:111836762-111894088 (+) // 98.59 // q25.1	adducin 3 (gamma)	ADD3	chr10q25.2
228215_at	chr10:111767965-111876170 (-) // 99.67 // q25.1	ADD3 antisense RNA 1	ADD3-AS1	---
217380_s_at	chr10:111705329-111707037 (-) // 45.55 // q25.1	ADD3 antisense RNA 1	ADD3-AS1	---
222072_at	chr10:111705327-111705875 (-) // 93.27 // q25.1	ADD3 antisense RNA 1	ADD3-AS1	---
220614_s_at	chr6:147057653-147136595 (+) // 98.64 // q24.3	androglobin	ADGB	chr6q24.3
239221_at	chr10:134944449-134944932 (+) // 96.41 // q26.3	adhesion G protein-coupled receptor A1	ADGRA1	chr10q26
221814_at	chr8:37688239-37702217 (+) // 97.37 // p11.23	adhesion G protein-coupled receptor A2	ADGRA2	chr8p11.23
65718_at	chr8:37699928-37702220 (+) // 94.35 // p11.23	adhesion G protein-coupled receptor A2	ADGRA2	chr8p11.23
1555122_at	chr4:22415816-22444758 (-) // 97.33 // p15.2	adhesion G protein-coupled receptor A3	ADGRA3	chr4p15.2
1569542_at	chr4:22399163-22400525 (-) // 13.72 // p15.2	adhesion G protein-coupled receptor A3	ADGRA3	chr4p15.2
210473_s_at	chr4:22389006-22403181 (-) // 49.47 // p15.2	adhesion G protein-coupled receptor A3	ADGRA3	chr4p15.2
206083_at	chr8:143545376-143626367 (+) // 94.18 // q24.3	adhesion G protein-coupled receptor B1	ADGRB1	chr8q24.3
204966_at	chr1:32192718-32229963 (-) // 99.15 // p35.2	adhesion G protein-coupled receptor B2	ADGRB2	chr1p35
205638_at	chr6:69348550-70099399 (+) // 99.66 // q12	adhesion G protein-coupled receptor B3	ADGRB3	chr6q12
211568_at	chr6:69345350-70037038 (+) // 82.47 // q12	adhesion G protein-coupled receptor B3	ADGRB3	chr6q12
232267_at	chr12:131555397-131626010 (+) // 98.39 // q24.33	adhesion G protein-coupled receptor D1	ADGRD1	chr12q24.33
216289_at	chr9:127227488-127229619 (+) // 46.79 // q33.3	adhesion G protein-coupled receptor D2	ADGRD2	chr9q33.3
207111_at	chr19:6887582-6940460 (+) // 98.35 // p13.3	adhesion G protein-coupled receptor E1	ADGRE1	chr19p13.3
207610_s_at	chr19:14846368-14887637 (-) // 97.52 // p13.12	adhesion G protein-coupled receptor E2	ADGRE2	chr19p13.1
232009_at	chr19:14843204-14876384 (-) // 50.65 // p13.12	adhesion G protein-coupled receptor E2	ADGRE2	chr19p13.1
210724_at	chr19:14730051-14785667 (-) // 99.51 // p13.12	adhesion G protein-coupled receptor E3	ADGRE3	chr19p13.1
202910_s_at	chr19:14492265-14519533 (+) // 99.18 // p13.12	adhesion G protein-coupled receptor E5	ADGRE5	chr19p13.12
220907_at	chr6:46987622-47010030 (-) // 76.43 // p12.3	adhesion G protein-coupled receptor F1	ADGRF1	chr6p12.3
235988_at	chr6:46967116-46976763 (-) // 83.89 // p12.3	adhesion G protein-coupled receptor F1	ADGRF1	chr6p12.3
236489_at	chr6:46965446-46965904 (-) // 76.46 // p12.3	adhesion G protein-coupled receptor F1	ADGRF1	chr6p12.3
238689_at	chr6:46977124-46980043 (-) // 93.01 // p12.3	adhesion G protein-coupled receptor F1	ADGRF1	chr6p12.3
1553036_at	chr6:47624222-47650420 (+) // 99.91 // p12.3	adhesion G protein-coupled receptor F2	ADGRF2	chr6p12.3
1553016_at	chr2:26532811-26541917 (-) // 99.97 // p23.3	adhesion G protein-coupled receptor F3	ADGRF3	chr2p23.3
236608_at	chr2:26531264-26532085 (-) // 90.53 // p23.3	adhesion G protein-coupled receptor F3	ADGRF3	chr2p23.3
1553031_at	chr6:47653599-47686178 (+) // 94.51 // p12.3	adhesion G protein-coupled receptor F4	ADGRF4	chr6p12.3
237690_at	chr6:47689350-47689757 (+) // 74.09 // p12.3	adhesion G protein-coupled receptor F4	ADGRF4	chr6p12.3
212950_at	chr6:46820246-46874499 (-) // 98.39 // p12.3	adhesion G protein-coupled receptor F5	ADGRF5	chr6p12.3
212951_at	chr6:46820246-46874499 (-) // 98.39 // p12.3	adhesion G protein-coupled receptor F5	ADGRF5	chr6p12.3
206582_s_at	chr16:57683709-57698070 (+) // 95.18 // q21	adhesion G protein-coupled receptor G1	ADGRG1	chr16q21
212070_at	chr16:57662637-57699071 (+) // 85.48 // q21	adhesion G protein-coupled receptor G1	ADGRG1	chr16q21
206002_at	chrX:19007431-19100867 (-) // 95.86 // p22.13	adhesion G protein-coupled receptor G2	ADGRG2	chrXp22.13
1553723_at	chr16:57702171-57722624 (+) // 90.72 // q21	adhesion G protein-coupled receptor G3	ADGRG3	chr16q21
220404_at	chr1:31460911-31462179 (+) // 62.77 // p35.2	adhesion G protein-coupled receptor G3	ADGRG3	chr16q21
1553006_at	chrX:135405055-135519213 (+) // 99.93 // q26.3	adhesion G protein-coupled receptor G4	ADGRG4	chrXq26.3
1555447_at	chr16:57596005-57625591 (+) // 99.65 // q21	adhesion G protein-coupled receptor G5	ADGRG5	chr16q21
229971_at	chr16:57610628-57611101 (+) // 56.53 // q21	adhesion G protein-coupled receptor G5	ADGRG5	chr16q21
1553025_at	chr6:142726824-142764664 (+) // 65.95 // q24.1	adhesion G protein-coupled receptor G6	ADGRG6	chr6q24.1
213094_at	chr6:142726625-142767388 (+) // 98.09 // q24.1	adhesion G protein-coupled receptor G6	ADGRG6	chr6q24.1
233887_at	chr6:142723914-142725383 (+) // 58.92 // q24.1	adhesion G protein-coupled receptor G6	ADGRG6	chr6q24.1
1553296_at	chr3:100328444-100414265 (+) // 99.9 // q12.2	adhesion G protein-coupled receptor G7	ADGRG7	chr3q12.2
203488_at	chr19:14260749-14316999 (-) // 99.33 // p13.12	adhesion G protein-coupled receptor L1	ADGRL1	chr19p13.2
219145_at	chr19:14258556-14260774 (-) // 96.32 // p13.12	adhesion G protein-coupled receptor L1	ADGRL1	chr19p13.2
47560_at	chr19:14258549-14259035 (-) // 70.04 // p13.12	adhesion G protein-coupled receptor L1	ADGRL1	chr19p13.2
1569850_at	chr1:81771844-82165493 (+) // 68.7 // p31.1	adhesion G protein-coupled receptor L2	ADGRL2	chr1p31.1
206953_s_at	chr1:82266081-82457880 (+) // 97.55 // p31.1	adhesion G protein-coupled receptor L2	ADGRL2	chr1p31.1
209866_s_at	chr4:62067374-62938167 (+) // 93.98 // q13.1	adhesion G protein-coupled receptor L3	ADGRL3	chr4q13.1
209867_s_at	chr4:62067374-62938167 (+) // 94.11 // q13.1	adhesion G protein-coupled receptor L3	ADGRL3	chr4q13.1
236264_at	chr4:62943340-62944053 (+) // 98.48 // q13.1	adhesion G protein-coupled receptor L3	ADGRL3	chr4q13.1
242186_x_at	chr4:62943139-62943547 (+) // 96.62 // q13.1	adhesion G protein-coupled receptor L3	ADGRL3	chr4q13.1
219134_at	chr1:79356193-79412096 (-) // 99.65 // p31.1	adhesion G protein-coupled receptor L4	ADGRL4	chr1p33-p32
215396_at	chr5:90151600-90408721 (+) // 82.18 // q14.3	adhesion G protein-coupled receptor V1	ADGRV1	chr5q13
223582_at	chr5:90076897-90460032 (+) // 99.94 // q14.3	adhesion G protein-coupled receptor V1	ADGRV1	chr5q13
224275_at	chr5:89989865-90055799 (+) // 93.89 // q14.3	adhesion G protein-coupled receptor V1	ADGRV1	chr5q13
234871_at	chr5:89968370-89972674 (+) // 97.07 // q14.3	adhesion G protein-coupled receptor V1	ADGRV1	chr5q13
240631_at	chr5:89925080-89931098 (-) // 85.11 // q14.3	adhesion G protein-coupled receptor V1	ADGRV1	chr5q13
207820_at	chr4:100197523-100212142 (-) // 100.0 // q23	alcohol dehydrogenase 1A (class I), alpha polypeptide	ADH1A	chr4q23
209612_s_at	chr4:100228536-100242518 (-) // 99.69 // q23	alcohol dehydrogenase 1B (class I), beta polypeptide	ADH1B	chr4q23
209613_s_at	chr4:100227740-100242520 (-) // 97.68 // q23	alcohol dehydrogenase 1B (class I), beta polypeptide	ADH1B	chr4q23
209614_at	chr4:100226120-100242556 (-) // 81.96 // q23	alcohol dehydrogenase 1B (class I), beta polypeptide	ADH1B	chr4q23
243544_at	chr4:100241015-100242539 (+) // 68.38 // q23	alcohol dehydrogenase 1B (class I), beta polypeptide	ADH1B	chr4q23
206262_at	chr4:100257650-100273903 (-) // 98.91 // q23	alcohol dehydrogenase 1C (class I), gamma polypeptide	ADH1C	chr4q23
223781_x_at	chr4:100044886-100065432 (-) // 71.18 // q23	alcohol dehydrogenase 4 (class II), pi polypeptide	ADH4	chr4q22
231675_s_at	chr4:100057716-100065449 (+) // 99.41 // q23	alcohol dehydrogenase 4 (class II), pi polypeptide	ADH4	chr4q22
231678_s_at	chr4:100045147-100063962 (-) // 85.34 // q23	alcohol dehydrogenase 4 (class II), pi polypeptide	ADH4	chr4q22
231703_s_at	chr4:100045147-100065420 (+) // 87.64 // q23	alcohol dehydrogenase 4 (class II), pi polypeptide	ADH4	chr4q22
208847_s_at	chr4:99993131-100009902 (-) // 99.01 // q23	alcohol dehydrogenase 5 (class III), chi polypeptide	ADH5	chr4q23
208848_at	chr4:99992418-100006369 (-) // 75.23 // q23	alcohol dehydrogenase 5 (class III), chi polypeptide	ADH5	chr4q23
207544_s_at	chr4:100125878-100140401 (-) // 99.79 // q23	alcohol dehydrogenase 6 (class V)	ADH6	chr4q23
214261_s_at	chr4:100123795-100140386 (-) // 95.37 // q23	alcohol dehydrogenase 6 (class V)	ADH6	chr4q23
210505_at	chr4:100333700-100356474 (-) // 99.72 // q23	alcohol dehydrogenase 7 (class IV), mu or sigma polypeptide	ADH7	chr4q23-q24
227113_at	chr8:67368815-67381139 (+) // 81.92 // q13.1	alcohol dehydrogenase, iron containing 1	ADHFE1	chr8q13.1
217761_at	chr2:3501690-3523302 (-) // 99.75 // p25.3	acireductone dioxygenase 1	ADI1	chr2p25.3
222400_s_at	chr2:3502224-3523291 (-) // 96.35 // p25.3	acireductone dioxygenase 1	ADI1	chr2p25.3
241443_at	chr2:3501131-3501543 (-) // 48.92 // p25.3	acireductone dioxygenase 1	ADI1	chr2p25.3
1554128_at	chr20:37209837-37217105 (+) // 91.94 // q11.23	adipogenin	ADIG	chr20q11.23
1554129_a_at	chr20:37209837-37217105 (+) // 91.94 // q11.23	adipogenin	ADIG	chr20q11.23
207175_at	chr3:186570831-186575966 (+) // 52.38 // q27.3	adiponectin, C1Q and collagen domain containing	ADIPOQ	chr3q27
217748_at	chr1:202910173-202927409 (-) // 99.29 // q32.1	adiponectin receptor 1	ADIPOR1	chr1q32.1
201346_at	chr12:1887017-1897837 (+) // 98.94 // p13.33	adiponectin receptor 2	ADIPOR2	chr12p13.31
203571_s_at	chr10:88728270-88730493 (+) // 98.81 // q23.2	adipogenesis regulatory factor	ADIRF	chr10q23.2
232300_at	chr10:88726006-88730571 (-) // 79.32 // q23.2	ADIRF antisense RNA 1	ADIRF-AS1	chr10q23.2
204119_s_at	chr10:75936537-76468241 (+) // 99.66 // q22.2	adenosine kinase	ADK	chr10q22|10q11-q24
204120_s_at	chr10:75936443-76468781 (+) // 98.89 // q22.2	adenosine kinase	ADK	chr10q22|10q11-q24
202912_at	chr11:10326641-10328923 (+) // 97.1 // p15.4	adrenomedullin	ADM	chr11p15.4
220538_at	chr22:50919984-50922287 (+) // 98.76 // q13.33	adrenomedullin 2	ADM2	chr22q13.33
232154_at	chr19:50191941-50193832 (+) // 93.94 // q13.33	adrenomedullin 5 (putative)	ADM5	chr19q13.33
201773_at	chr20:49506882-49547527 (-) // 98.68 // q13.13	activity-dependent neuroprotector homeobox	ADNP	chr20q13.13
226426_at	chr20:49505584-49506677 (-) // 86.17 // q13.13	activity-dependent neuroprotector homeobox	ADNP	chr20q13.13
203321_s_at	chr18:77867157-77898229 (+) // 97.21 // q23	ADNP homeobox 2	ADNP2	chr18q23
203322_at	chr18:77867157-77898229 (+) // 97.21 // q23	ADNP homeobox 2	ADNP2	chr18q23
212500_at	chr10:64564895-64568234 (+) // 98.96 // q21.3	2-aminoethanethiol (cysteamine) dioxygenase	ADO	chr10q21.3
212502_at	chr10:64564895-64568234 (+) // 98.96 // q21.3	2-aminoethanethiol (cysteamine) dioxygenase	ADO	chr10q21.3
229409_s_at	chr10:64564895-64565498 (-) // 99.34 // q21.3	---	---	---
205481_at	chr1:203096954-203136532 (+) // 96.31 // q32.1	adenosine A1 receptor	ADORA1	chr1q32.1
216220_s_at	chr1:203096867-203135553 (+) // 90.07 // q32.1	adenosine A1 receptor	ADORA1	chr1q32.1
205013_s_at	chr22:24829091-24838300 (+) // 99.92 // q11.23	adenosine A2a receptor /// sperm antigen with calponin homology and coiled-coil domains 1-like /// SPECC1L-ADORA2A readthrough (NMD candidate)	ADORA2A /// SPECC1L /// SPECC1L-ADORA2A	chr22q11.23
237447_at	chr22:24825177-24825823 (-) // 91.71 // q11.23	ADORA2A antisense RNA 1	ADORA2A-AS1	chr22q11.23
239513_at	chr22:24834244-24834700 (-) // 80.47 // q11.23	ADORA2A antisense RNA 1	ADORA2A-AS1	chr22q11.23
205891_at	chr17:15848230-15879058 (+) // 100.0 // p12	adenosine A2b receptor	ADORA2B	chr17p12
206171_at	chr1:112042054-112046743 (-) // 99.73 // p13.2	adenosine A3 receptor	ADORA3	chr1p13.2
223660_at	chr1:112025971-112032284 (-) // 86.0 // p13.2	adenosine A3 receptor /// transmembrane and immunoglobulin domain containing 3	ADORA3 /// TMIGD3	chr1p13.2
220980_s_at	chr15:73043709-73048608 (-) // 97.55 // q24.1	ADP-dependent glucokinase	ADPGK	chr15q24.1
224455_s_at	chr15:73044597-73076068 (-) // 98.65 // q24.1	ADP-dependent glucokinase	ADPGK	chr15q24.1
207863_at	chr3:119300911-119306911 (+) // 100.0 // q13.33	ADP-ribosylarginine hydrolase	ADPRH	chr3q13.31-q13.33
228042_at	chr3:119307828-119308790 (+) // 51.44 // q13.33	ADP-ribosylarginine hydrolase	ADPRH	chr3q13.31-q13.33
238505_at	chr3:119307059-119307929 (+) // 34.12 // q13.33	ADP-ribosylarginine hydrolase	ADPRH	chr3q13.31-q13.33
1553163_at	chr13:114076947-114107840 (-) // 96.62 // q34	ADP-ribosylhydrolase like 1	ADPRHL1	chr13q34
238054_at	chr13:114076259-114077296 (-) // 96.55 // q34	ADP-ribosylhydrolase like 1	ADPRHL1	chr13q34
223097_at	chr1:36554454-36559532 (+) // 98.59 // p34.3	ADP-ribosylhydrolase like 2	ADPRHL2	chr1p34.3
220606_s_at	chr17:10608204-10608845 (+) // 91.69 // p13.1	ADP-ribose/CDP-alcohol diphosphatase, manganese-dependent	ADPRM	chr17p13.1
223401_at	chr17:10608225-10614541 (+) // 94.02 // p13.1	ADP-ribose/CDP-alcohol diphosphatase, manganese-dependent	ADPRM	chr17p13.1
211489_at	chr8:26613912-26722922 (-) // 98.85 // p21.2	adrenoceptor alpha 1A	ADRA1A	chr8p21.2
211490_at	chr8:26623370-26722686 (-) // 99.72 // p21.2	adrenoceptor alpha 1A	ADRA1A	chr8p21.2
211491_at	chr8:26605666-26722922 (-) // 81.27 // p21.2	adrenoceptor alpha 1A	ADRA1A	chr8p21.2
211492_s_at	chr8:26627588-26722916 (-) // 99.63 // p21.2	adrenoceptor alpha 1A	ADRA1A	chr8p21.2
207589_at	chr5:159343789-159399551 (+) // 95.74 // q33.3	adrenoceptor alpha 1B	ADRA1B	chr5q33.3
210960_at	chr20:4201814-4229356 (-) // 88.36 // p13	adrenoceptor alpha 1D	ADRA1D	chr20p13
210961_s_at	chr20:4201814-4229356 (-) // 88.36 // p13	adrenoceptor alpha 1D	ADRA1D	chr20p13
209869_at	chr10:112836920-112840570 (+) // 95.67 // q25.2	adrenoceptor alpha 2A	ADRA2A	chr10q25.2
208544_at	chr2:96780544-96781888 (-) // 97.04 // q11.1	adrenoceptor alpha 2B	ADRA2B	chr2q11.1
206128_at	chr4:3768088-3770251 (+) // 90.72 // p16.3	adrenoceptor alpha 2C	ADRA2C	chr4p16
208214_at	chr10:115803814-115805528 (+) // 93.5 // q25.3	adrenoceptor beta 1	ADRB1	chr10q25.3
229277_at	chr10:115805528-115808728 (+) // 94.39 // q25.3	adrenoceptor beta 1	ADRB1	chr10q25.3
229309_at	chr10:115805528-115808728 (+) // 94.39 // q25.3	adrenoceptor beta 1	ADRB1	chr10q25.3
206170_at	chr5:148204807-148208254 (+) // 92.93 // q32	adrenoceptor beta 2, surface	ADRB2	chr5q31-q32
206812_at	chr8:37820515-37824184 (-) // 96.48 // p11.23	adrenoceptor beta 3	ADRB3	chr8p11.23
217303_s_at	chr8:37821396-37822814 (-) // 99.78 // p11.23	adrenoceptor beta 3	ADRB3	chr8p11.23
201281_at	chr20:60878620-60883915 (+) // 96.07 // q13.33	adhesion regulating molecule 1	ADRM1	chr20q13.33
202144_s_at	chr22:40742562-40762751 (+) // 99.17 // q13.1	adenylosuccinate lyase	ADSL	chr22q13.2
210250_x_at	chr22:40742506-40762750 (+) // 100.0 // q13.1	adenylosuccinate lyase	ADSL	chr22q13.2
221761_at	chr1:244571795-244615234 (-) // 98.39 // q44	adenylosuccinate synthase	ADSS	chr1q44
227310_at	chr1:244583480-244615203 (+) // 99.31 // q44	adenylosuccinate synthase	ADSS	chr1q44
226325_at	chr14:105205698-105213647 (+) // 95.77 // q32.33	adenylosuccinate synthase like 1	ADSSL1	chr14q32.33
238259_at	chr14:105211662-105212131 (-) // 96.7 // q32.33	adenylosuccinate synthase like 1	ADSSL1	chr14q32.33
215100_at	chr6:11717364-11779086 (-) // 99.14 // p24.1	androgen-dependent TFPI-regulating protein	ADTRP	chr6p24.1
229070_at	chr6:11713889-11714379 (-) // 61.79 // p24.1	androgen-dependent TFPI-regulating protein	ADTRP	chr6p24.1
201792_at	chr7:44144125-44154158 (+) // 94.84 // p13	AE binding protein 1	AEBP1	chr7p13
225889_at	chr12:19615451-19673707 (+) // 93.21 // p12.3	AE binding protein 2	AEBP2	chr12p12.3
235184_at	chr12:19674023-19675324 (+) // 87.7 // p12.3	AE binding protein 2	AEBP2	chr12p12.3
219361_s_at	chr15:89169755-89175512 (+) // 91.51 // q26.1	apoptosis enhancing nuclease	AEN	chr15q26.1
217729_s_at	chr19:3053159-3062274 (-) // 94.71 // p13.3	amino-terminal enhancer of split	AES	chr19p13.3
203563_at	chr4:7760440-7873805 (-) // 98.78 // p16.1	actin filament associated protein 1	AFAP1	chr4p16
1558216_at	chr4:7773930-7776865 (+) // 88.39 // p16.1	AFAP1 antisense RNA 1	AFAP1-AS1	chr4p16.1
223779_at	chr4:7778985-7780652 (+) // 81.9 // p16.1	AFAP1 antisense RNA 1	AFAP1-AS1	chr4p16.1
1555542_at	chr5:148651432-148691937 (+) // 88.69 // q32	actin filament associated protein 1-like 1	AFAP1L1	chr5q32
226955_at	chr5:148712254-148720765 (+) // 99.01 // q32	actin filament associated protein 1-like 1	AFAP1L1	chr5q32
226829_at	chr10:116054313-116056849 (-) // 98.4 // q25.3	actin filament associated protein 1-like 2	AFAP1L2	chr10q25.3
208512_s_at	chr6:168227812-168352942 (+) // 97.95 // q27	myeloid/lymphoid or mixed-lineage leukemia	0	0
214939_x_at	chr6:168227713-168370615 (+) // 97.55 // q27	myeloid/lymphoid or mixed-lineage leukemia	0	0
215904_at	chr6:168291541-168370578 (+) // 96.43 // q27	myeloid/lymphoid or mixed-lineage leukemia	0	0
224685_at	chr6:168276116-168372703 (+) // 94.46 // q27	myeloid/lymphoid or mixed-lineage leukemia	0	0
229775_s_at	chr6:168227670-168272970 (-) // 87.99 // q27	myeloid/lymphoid or mixed-lineage leukemia	0	0
230622_at	chr6:168364472-168364977 (+) // 93.67 // q27	myeloid/lymphoid or mixed-lineage leukemia	0	0
238871_at	chr6:168365039-168365793 (+) // 93.89 // q27	myeloid/lymphoid or mixed-lineage leukemia	0	0
210409_at	chr6:168224569-168227389 (-) // 93.66 // q27	MLLT4 antisense RNA 1 (head to head)	MLLT4-AS1	chr6q27
201924_at	chr4:87928139-88062190 (+) // 98.25 // q21.3	AF4/FMR2 family, member 1	AFF1	chr4q21
211826_s_at	chr11:118307224-118355029 (+) // 58.76 // q23.3	AF4/FMR2 family, member 1	AFF1	chr4q21
215451_s_at	chr4:87856234-87968911 (+) // 95.9 // q21.3	AF4/FMR2 family, member 1	AFF1	chr4q21
206105_at	chrX:147582138-148082193 (+) // 94.98 // q28	AF4/FMR2 family, member 2	AFF2	chrXq28
210957_s_at	chrX:147582243-148075954 (+) // 97.25 // q28	AF4/FMR2 family, member 2	AFF2	chrXq28
216364_s_at	chrX:147582617-148072862 (+) // 96.67 // q28	AF4/FMR2 family, member 2	AFF2	chrXq28
1565034_s_at	chr11:118352542-118353211 (+) // 68.55 // q23.3	AF4/FMR2 family, member 3	AFF3	chr2q11.2-q12
205734_s_at	chr2:100167665-100720970 (-) // 98.15 // q11.2	AF4/FMR2 family, member 3	AFF3	chr2q11.2-q12
205735_s_at	chr2:100167815-100720970 (-) // 98.03 // q11.2	AF4/FMR2 family, member 3	AFF3	chr2q11.2-q12
227198_at	chr2:100163717-100165071 (-) // 78.79 // q11.2	AF4/FMR2 family, member 3	AFF3	chr2q11.2-q12
242078_at	chr2:100162327-100162961 (-) // 97.06 // q11.2	AF4/FMR2 family, member 3	AFF3	chr2q11.2-q12
243967_at	chr2:100166624-100167474 (-) // 98.95 // q11.2	AF4/FMR2 family, member 3	AFF3	chr2q11.2-q12
1555435_at	chr5:132239554-132299206 (-) // 79.92 // q31.1	AF4/FMR2 family, member 4	AFF4	chr5q31
1555436_a_at	chr5:132239554-132299206 (-) // 79.92 // q31.1	AF4/FMR2 family, member 4	AFF4	chr5q31
219199_at	chr5:132216344-132299282 (-) // 97.87 // q31.1	AF4/FMR2 family, member 4	AFF4	chr5q31
225229_at	chr5:132211075-132213952 (-) // 99.17 // q31.1	AF4/FMR2 family, member 4	AFF4	chr5q31
232864_s_at	chr5:132227508-132228812 (-) // 80.06 // q31.1	AF4/FMR2 family, member 4	AFF4	chr5q31
232865_at	chr5:132227508-132228812 (-) // 80.06 // q31.1	AF4/FMR2 family, member 4	AFF4	chr5q31
239439_at	chr5:132214899-132215628 (-) // 74.58 // q31.1	AF4/FMR2 family, member 4	AFF4	chr5q31
243487_at	chr5:132215485-132216188 (-) // 98.33 // q31.1	AF4/FMR2 family, member 4	AFF4	chr5q31
1552287_s_at	chr16:90039000-90062827 (+) // 83.44 // q24.3	AFG3-like AAA ATPase 1, pseudogene	AFG3L1P	chr16q24.3
1559863_a_at	chr16:90055100-90066961 (+) // 96.91 // q24.3	AFG3-like AAA ATPase 1, pseudogene	AFG3L1P	chr16q24.3
236250_at	chr16:90046647-90051273 (+) // 92.15 // q24.3	AFG3-like AAA ATPase 1, pseudogene	AFG3L1P	chr16q24.3
1557820_at	chr18:12328942-12329112 (-) // 100.0 // p11.21	AFG3-like AAA ATPase 2	AFG3L2	chr18p11
202486_at	chr18:12329107-12377194 (-) // 99.83 // p11.21	AFG3-like AAA ATPase 2	AFG3L2	chr18p11
232919_at	chr18:12340935-12341763 (-) // 9.38 // p11.21	AFG3-like AAA ATPase 2	AFG3L2	chr18p11
206840_at	chr4:74347462-74369717 (+) // 87.42 // q13.3	afamin	AFM	chr4q13.3
240318_at	chr17:76193224-76193641 (+) // 20.41 // q25.3	arylformamidase	AFMID	chr17q25.3
204694_at	chr4:74301932-74321492 (+) // 98.18 // q13.3	alpha-fetoprotein	AFP	chr4q13.3
217939_s_at	chr2:64751466-64819249 (+) // 99.21 // p14	aftiphilin	AFTPH	chr2p14
222472_at	chr2:64751466-64820139 (+) // 97.07 // p14	aftiphilin	AFTPH	chr2p14
204332_s_at	chr4:178351927-178363594 (-) // 94.53 // q34.3	aspartylglucosaminidase	AGA	chr4q34.3
204333_s_at	chr4:178351923-178363591 (-) // 94.79 // q34.3	aspartylglucosaminidase	AGA	chr4q34.3
216064_s_at	chr4:178354414-178360819 (-) // 99.41 // q34.3	aspartylglucosaminidase	AGA	chr4q34.3
204066_s_at	chr2:236402759-237033891 (+) // 93.07 // q37.2	ArfGAP with GTPase domain, ankyrin repeat and PH domain 1	AGAP1	chr2q37
228240_at	chr2:237039695-237040439 (+) // 96.62 // q37.2	ArfGAP with GTPase domain, ankyrin repeat and PH domain 1	AGAP1	chr2q37
235968_at	chr2:237034073-237034850 (+) // 98.98 // q37.2	ArfGAP with GTPase domain, ankyrin repeat and PH domain 1	AGAP1	chr2q37
1557380_at	chr10:88730497-88768744 (+) // 97.79 // q23.2	ankyrin repeat and GTPase domain Arf GTPase activating protein 11	AGAP11	chr10q23.2
1557382_x_at	chr10:88730497-88768744 (+) // 97.79 // q23.2	ankyrin repeat and GTPase domain Arf GTPase activating protein 11	AGAP11	chr10q23.2
206152_at	chr12:58118983-58135942 (-) // 97.77 // q14.1	ArfGAP with GTPase domain, ankyrin repeat and PH domain 2	AGAP2	chr12q14.1
215080_s_at	chr12:58120334-58135854 (-) // 99.96 // q14.1	ArfGAP with GTPase domain, ankyrin repeat and PH domain 2	AGAP2	chr12q14.1
229917_at	chr12:58117402-58118598 (-) // 97.39 // q14.1	ArfGAP with GTPase domain, ankyrin repeat and PH domain 2	AGAP2	chr12q14.1
1555907_at	chr12:58120059-58122134 (+) // 95.88 // q14.1	AGAP2 antisense RNA 1	AGAP2-AS1	chr12q14.1
225789_at	chr7:150836654-150841521 (+) // 93.26 // q36.1	ArfGAP with GTPase domain, ankyrin repeat and PH domain 3	AGAP3	chr7q36.1
231299_at	chr7:150815354-150819973 (+) // 99.28 // q36.1	ArfGAP with GTPase domain, ankyrin repeat and PH domain 3	AGAP3	chr7q36.1
239026_x_at	chr7:150820314-150820909 (+) // 99.16 // q36.1	ArfGAP with GTPase domain, ankyrin repeat and PH domain 3	AGAP3	chr7q36.1
1565620_at	chr10:48214223-48217395 (+) // 79.03 // q11.22 /// chr10:47706838-47710013 (+) // 78.54 // q11.22 /// chr10:51746878-51750036 (+) // 79.84 // q11.23 /// chr10:46341235-46344923 (-) // 80.37 // q11.22 /// chr10:51244849-51248543 (-) // 81.28 // q11.23 /// chr10:47211954-47215126 (-) // 78.69 // q11.22 /// chr10:46731512-46734685 (-) // 79.16 // q11.22 /// chr10:48921286-49241229 (-) // 79.03 // q1…	ArfGAP with GTPase domain, ankyrin repeat and PH domain 4	AGAP4	chr10q11.22
221850_x_at	chr10:51767782-51770259 (+) // 95.14 // q11.23 /// chr10:46193510-46195991 (+) // 94.21 // q11.22 /// chr10:47727766-47730246 (+) // 93.85 // q11.22 /// chr10:46321049-46323530 (-) // 95.19 // q11.22 /// chr10:51224676-51227155 (-) // 94.52 // q11.23 /// chr10:48901101-48903592 (-) // 94.62 // q11.22 /// chr10:49217880-49220354 (-) // 93.95 // q11.22 /// chr10:51464150-51465940 (-) // 91.99 // q1…	ankyrin repeat and GTPase domain Arf GTPase activating protein 11 /// ArfGAP with GTPase domain, ankyrin repeat and PH domain 4 /// ArfGAP with GTPase domain, ankyrin repeat and PH domain 6 /// ArfGAP with GTPase domain, ankyrin repeat and PH domain 7, pseudogene /// centaurin, gamma-like family, member 12 pseudogene /// arf-GAP with GTPase, ANK repeat and PH domain-containing protein 5-like /// …	AGAP11 /// AGAP4 /// AGAP6 /// AGAP7P /// CTGLF12P /// LOC101060581 /// LOC105369258	chr10q11.22 /// chr10q11.23 /// chr10q23.2
243937_x_at	chr10:51741817-51742294 (+) // 97.34 // q11.23 /// chr10:48209290-48209770 (+) // 97.13 // q11.22 /// chr10:75463493-75463971 (-) // 97.95 // q22.2 /// chr10:47219579-47220059 (-) // 97.13 // q11.22 /// chr10:49245709-49246189 (-) // 96.93 // q11.22 /// chr10:46739260-46739740 (-) // 96.72 // q11.22 /// chr10:48929022-48929502 (-) // 96.52 // q11.22 /// chr10:46348980-46349457 (-) // 95.9 // q11.…	ArfGAP with GTPase domain, ankyrin repeat and PH domain 4 /// ArfGAP with GTPase domain, ankyrin repeat and PH domain 6 /// ArfGAP with GTPase domain, ankyrin repeat and PH domain 9 /// BMS1 ribosome biogenesis factor pseudogene 5 /// arf-GAP with GTPase, ANK repeat and PH domain-containing protein 5-like /// uncharacterized LOC102724455	AGAP4 /// AGAP6 /// AGAP9 /// BMS1P5 /// LOC101060581 /// LOC102724455	chr10q11.22 /// chr10q11.23
221971_x_at	chr10:47728731-47730246 (+) // 97.98 // q11.22 /// chr10:51768744-51770259 (+) // 97.39 // q11.23 /// chr10:46194477-46195981 (+) // 96.74 // q11.22 /// chr10:48236092-48237591 (+) // 96.67 // q11.22 /// chr10:88768385-88769975 (+) // 97.06 // q23.2 /// chr10:75434042-75435558 (-) // 98.7 // q22.2 /// chr10:48901101-48902616 (-) // 97.98 // q11.22 /// chr10:46321049-46322564 (-) // 97.85 // q11.2…	ArfGAP with GTPase domain, ankyrin repeat and PH domain 4 /// ArfGAP with GTPase domain, ankyrin repeat and PH domain 5 /// ArfGAP with GTPase domain, ankyrin repeat and PH domain 9 /// centaurin, gamma-like family, member 12 pseudogene	AGAP4 /// AGAP5 /// AGAP9 /// CTGLF12P	chr10q11.22 /// chr10q22.2
240230_s_at	chr10:48238806-48239410 (+) // 58.58 // q11.22 /// chr10:47731451-47732055 (+) // 58.09 // q11.22 /// chr10:88771182-88771786 (+) // 57.43 // q23.2 /// chr10:51771458-51772062 (+) // 57.26 // q11.23 /// chr10:46197190-46197797 (+) // 59.57 // q11.22 /// chr10:47189941-47190545 (-) // 58.58 // q11.22 /// chr10:49216075-49216677 (-) // 58.25 // q11.22 /// chr10:46319242-46713357 (-) // 57.92 // q11…	ArfGAP with GTPase domain, ankyrin repeat and PH domain 9	AGAP9	chr10q11.22
1553447_at	chr15:86805855-86839446 (+) // 88.87 // q25.3	ATP/GTP binding protein-like 1	AGBL1	chr15q25.3
220390_at	chr11:47681144-47712217 (-) // 98.81 // p11.2	ATP/GTP binding protein-like 2	AGBL2	chr11p11.2
1554820_at	chr7:134671261-134800620 (+) // 97.84 // q33	ATP/GTP binding protein-like 3	AGBL3	chr7q33
220649_at	chr7:134671298-134695973 (+) // 19.52 // q33	ATP/GTP binding protein-like 3	AGBL3	chr7q33
232395_x_at	chr7:134673099-134674436 (+) // 75.94 // q33	ATP/GTP binding protein-like 3	AGBL3	chr7q33
1553412_at	chr1:49049541-49511386 (-) // 72.7 // p33	ATP/GTP binding protein-like 4	AGBL4	chr1p33
1569570_at	chr1:49283180-50489573 (-) // 95.78 // p33	ATP/GTP binding protein-like 4	AGBL4	chr1p33
218480_at	chr2:27276315-27282401 (+) // 98.89 // p23.3	ATP/GTP binding protein-like 5	AGBL5	chr2p23.3
231857_s_at	chr2:27274535-27279864 (+) // 93.09 // p23.3	ATP/GTP binding protein-like 5	AGBL5	chr2p23.3
238889_at	chr2:27278963-27279517 (+) // 97.7 // p23.3	ATP/GTP binding protein-like 5	AGBL5	chr2p23.3
210081_at	chr6:32148890-32152023 (-) // 99.92 // p21.32	advanced glycosylation end product-specific receptor	AGER	chr6p21.3
217046_s_at	chr6:32148745-32152014 (-) // 99.84 // p21.32	advanced glycosylation end product-specific receptor	AGER	chr6p21.3
213926_s_at	chr2:228337041-228388515 (+) // 85.29 // q36.3	ArfGAP with FG repeats 1	AGFG1	chr2q36.3
213928_s_at	chr2:228337041-228388515 (-) // 85.29 // q36.3	ArfGAP with FG repeats 1	AGFG1	chr2q36.3
218091_at	chr2:228336894-228421756 (+) // 87.93 // q36.3	ArfGAP with FG repeats 1	AGFG1	chr2q36.3
218092_s_at	chr2:228336894-228419838 (+) // 93.46 // q36.3	ArfGAP with FG repeats 1	AGFG1	chr2q36.3
226561_at	chr2:228424577-228425930 (+) // 97.41 // q36.3	ArfGAP with FG repeats 1	AGFG1	chr2q36.3
1554618_at	chr7:100136832-100153990 (+) // 76.31 // q22.1	ArfGAP with FG repeats 2	AGFG2	chr7q22.1
206820_at	chr7:100136966-100162718 (-) // 89.5 // q22.1	ArfGAP with FG repeats 2	AGFG2	chr7q22.1
206821_x_at	chr7:100136966-100162657 (+) // 88.96 // q22.1	ArfGAP with FG repeats 2	AGFG2	chr7q22.1
217450_at	chr7:100164720-100168025 (+) // 100.0 // q22.1	ArfGAP with FG repeats 2	AGFG2	chr7q22.1
222126_at	chr7:100146444-100163613 (+) // 96.04 // q22.1	ArfGAP with FG repeats 2	AGFG2	chr7q22.1
222362_at	chr7:100164969-100165842 (+) // 97.65 // q22.1	ArfGAP with FG repeats 2	AGFG2	chr7q22.1
208042_at	chr5:76326280-76331876 (+) // 94.49 // q13.3	angiogenic factor with G-patch and FHA domains 1	AGGF1	chr5q13.3
210710_at	chr5:76326269-76327255 (+) // 83.86 // q13.3	angiogenic factor with G-patch and FHA domains 1	AGGF1	chr5q13.3
218534_s_at	chr5:76342414-76359916 (+) // 99.52 // q13.3	angiogenic factor with G-patch and FHA domains 1	AGGF1	chr5q13.3
222661_at	chr5:76342414-76361038 (+) // 94.95 // q13.3	angiogenic factor with G-patch and FHA domains 1	AGGF1	chr5q13.3
1555610_at	chr7:141255251-141293990 (+) // 95.5 // q34	acylglycerol kinase	AGK	chr7q34
218568_at	chr7:141251209-141353987 (+) // 72.8 // q34	acylglycerol kinase	AGK	chr7q34
222132_s_at	chr7:141255251-141353700 (+) // 83.77 // q34	acylglycerol kinase	AGK	chr7q34
203566_s_at	chr1:100326765-100389576 (+) // 96.77 // p21.2	amylo-alpha-1, 6-glucosidase, 4-alpha-glucanotransferase	AGL	chr1p21
219792_at	chr1:15899313-15911518 (-) // 63.59 // p36.21	agmatinase	AGMAT	chr1p36.21
221648_s_at	chr1:244816402-244870590 (+) // 84.14 // q44	agmatinase	AGMAT	chr1p36.21
222930_s_at	chr1:15900047-15911605 (-) // 95.61 // p36.21	agmatinase	AGMAT	chr1p36.21
215535_s_at	chr6:32135989-32145065 (-) // 95.76 // p21.32	1-acylglycerol-3-phosphate O-acyltransferase 1	AGPAT1	chr6p21.3
32836_at	chr6:32135989-32143893 (-) // 94.89 // p21.32	1-acylglycerol-3-phosphate O-acyltransferase 1	AGPAT1	chr6p21.3
210678_s_at	chr9:139567601-139581848 (-) // 93.49 // q34.3	1-acylglycerol-3-phosphate O-acyltransferase 2	AGPAT2	chr9q34.3
32837_at	chr9:139567601-139581848 (-) // 90.34 // q34.3	1-acylglycerol-3-phosphate O-acyltransferase 2	AGPAT2	chr9q34.3
219723_x_at	chr21:45323836-45402605 (+) // 94.7 // q22.3	1-acylglycerol-3-phosphate O-acyltransferase 3	AGPAT3	chr21q22.3
223182_s_at	chr21:45404633-45407021 (+) // 95.61 // q22.3	1-acylglycerol-3-phosphate O-acyltransferase 3	AGPAT3	chr21q22.3
223183_at	chr21:45404633-45407021 (+) // 95.61 // q22.3	1-acylglycerol-3-phosphate O-acyltransferase 3	AGPAT3	chr21q22.3
223184_s_at	chr21:45404872-45406415 (+) // 92.66 // q22.3	1-acylglycerol-3-phosphate O-acyltransferase 3	AGPAT3	chr21q22.3
224282_s_at	chr21:45323771-45402298 (+) // 100.0 // q22.3	1-acylglycerol-3-phosphate O-acyltransferase 3	AGPAT3	chr21q22.3
225440_at	chr21:45402387-45404920 (+) // 98.31 // q22.3	1-acylglycerol-3-phosphate O-acyltransferase 3	AGPAT3	chr21q22.3
219693_at	chr6:161557106-161695037 (-) // 99.15 // q26	1-acylglycerol-3-phosphate O-acyltransferase 4	AGPAT4	chr6q26
228667_at	chr6:161551051-161556499 (-) // 93.13 // q26	1-acylglycerol-3-phosphate O-acyltransferase 4	AGPAT4	chr6q26
223740_at	chr6:161581165-161582865 (-) // 92.57 // q26	AGPAT4 intronic transcript 1	AGPAT4-IT1	chr6q26
218096_at	chr8:6566213-6617184 (+) // 99.01 // p23.1	1-acylglycerol-3-phosphate O-acyltransferase 5	AGPAT5	chr8p23.1
232007_at	chr8:6617250-6619019 (+) // 86.54 // p23.1	1-acylglycerol-3-phosphate O-acyltransferase 5	AGPAT5	chr8p23.1
205401_at	chr2:178257502-178403005 (+) // 99.9 // q31.2	alkylglycerone phosphate synthase	AGPS	chr2q31.2
225108_at	chr2:178403006-178408562 (+) // 95.11 // q31.2	alkylglycerone phosphate synthase	AGPS	chr2q31.2
225113_at	chr2:178403006-178408562 (+) // 95.11 // q31.2	alkylglycerone phosphate synthase	AGPS	chr2q31.2
225114_at	chr2:178403006-178408562 (+) // 95.11 // q31.2	alkylglycerone phosphate synthase	AGPS	chr2q31.2
209173_at	chr7:16832265-16844697 (-) // 98.33 // p21.1	anterior gradient 2, protein disulphide isomerase family member	AGR2	chr7p21.3
228969_at	chr7:16831434-16831954 (-) // 79.72 // p21.1	anterior gradient 2, protein disulphide isomerase family member	AGR2	chr7p21.3
228241_at	chr7:16899036-16921612 (-) // 96.23 // p21.1	anterior gradient 3, protein disulphide isomerase family member	AGR3	chr7p21.1
212283_at	chr1:955581-991496 (+) // 98.55 // p36.33	agrin	AGRN	chr1p36.33
212285_s_at	chr1:955581-991496 (+) // 98.55 // p36.33	agrin	AGRN	chr1p36.33
217410_at	chr1:977514-991492 (-) // 97.95 // p36.33	agrin	AGRN	chr1p36.33
217419_x_at	chr1:977514-991492 (+) // 97.95 // p36.33	agrin	AGRN	chr1p36.33
207193_at	chr16:67516473-67517716 (-) // 97.57 // q22.1	agouti related neuropeptide	AGRP	chr16q22
202834_at	chr1:230838284-230849867 (-) // 99.9 // q42.2	angiotensinogen (serpin peptidase inhibitor, clade A, member 8)	AGT	chr1q42.2
204499_at	chr9:88157650-88356803 (-) // 84.64 // q21.33	ATP/GTP binding protein 1	AGTPBP1	chr9q21.33
204500_s_at	chr9:88161454-88327482 (-) // 98.58 // q21.33	ATP/GTP binding protein 1	AGTPBP1	chr9q21.33
205357_s_at	chr3:148415633-148460788 (+) // 98.11 // q24	angiotensin II receptor, type 1	AGTR1	chr3q24
208016_s_at	chr3:148458784-148460147 (+) // 85.48 // q24	angiotensin II receptor, type 1	AGTR1	chr3q24
207293_s_at	chrX:115302033-115304837 (+) // 97.64 // q23	angiotensin II receptor, type 2	AGTR2	chrXq22-q23
207294_at	chrX:115302002-115305820 (+) // 98.94 // q23	angiotensin II receptor, type 2	AGTR2	chrXq22-q23
222321_at	chrX:115305752-115306223 (+) // 94.14 // q23	angiotensin II receptor, type 2	AGTR2	chrXq22-q23
1555736_a_at	chr1:11796265-11810249 (+) // 99.58 // p36.22	angiotensin II receptor-associated protein	AGTRAP	chr1p36.22
225059_at	chr1:11796157-11810825 (+) // 94.92 // p36.22	angiotensin II receptor-associated protein	AGTRAP	chr1p36.22
238135_at	chr1:11814408-11814858 (+) // 57.91 // p36.22	angiotensin II receptor-associated protein	AGTRAP	chr1p36.22
206957_at	chr2:241816329-241819330 (+) // 58.66 // q37.3	alanine-glyoxylate aminotransferase	AGXT	chr2q37.3
210326_at	chr2:241808174-241818276 (+) // 99.92 // q37.3	alanine-glyoxylate aminotransferase	AGXT	chr2q37.3
210327_s_at	chr2:241808174-241818276 (+) // 99.92 // q37.3	alanine-glyoxylate aminotransferase	AGXT	chr2q37.3
229229_at	chr5:34998139-35047999 (-) // 79.42 // p13.2	alanine--glyoxylate aminotransferase 2	AGXT2	chr5p13
1560224_at	chr1:247058007-247081680 (-) // 95.33 // q44 /// chr2:162362432-162364247 (-) // 98.64 // q24.2	AT hook containing transcription factor 1 /// AT hook containing transcription factor 1 pseudogene 1	AHCTF1 /// AHCTF1P1	chr1q44 /// chr2q24.2
214766_s_at	chr1:247003843-247016601 (-) // 97.73 // q44 /// chr2:162357131-162359838 (-) // 96.42 // q24.2	AT hook containing transcription factor 1	AHCTF1	chr1q44
226115_at	chr1:247002399-247006079 (-) // 95.42 // q44 /// chr2:162355677-162357695 (-) // 95.42 // q24.2	AT hook containing transcription factor 1	AHCTF1	chr1q44
200903_s_at	chr20:32868075-32891123 (-) // 99.91 // q11.22	adenosylhomocysteinase	AHCY	chr20q11.22
200848_at	chr1:110527395-110566351 (+) // 93.33 // p13.3	adenosylhomocysteinase like 1	AHCYL1	chr1p13.2
200849_s_at	chr1:110527395-110566351 (+) // 93.33 // p13.3	adenosylhomocysteinase like 1	AHCYL1	chr1p13.2
200850_s_at	chr1:110527717-110564996 (+) // 99.25 // p13.3	adenosylhomocysteinase like 1	AHCYL1	chr1p13.2
207464_at	chr1:110561401-110563396 (+) // 90.49 // p13.3	adenosylhomocysteinase like 1	AHCYL1	chr1p13.2
212814_at	chr7:128864883-129070051 (+) // 94.27 // q32.1	adenosylhomocysteinase-like 2	AHCYL2	chr7q32.1
215672_s_at	chr7:129008013-129067052 (+) // 97.12 // q32.1	adenosylhomocysteinase-like 2	AHCYL2	chr7q32.1
205002_at	chr1:27861191-27875219 (-) // 98.48 // p36.11	AT hook, DNA binding motif, containing 1	AHDC1	chr1p36.13
229379_at	chr1:27876445-27876987 (+) // 98.01 // p36.11	AT hook, DNA binding motif, containing 1	AHDC1	chr1p36.13
243793_at	chr1:27876979-27877339 (-) // 100.0 // p36.11	AT hook, DNA binding motif, containing 1	AHDC1	chr1p36.13
220841_s_at	chr6:135708922-135776915 (-) // 93.69 // q23.3	Abelson helper integration site 1	AHI1	chr6q23.3
220842_at	chr6:135708922-135776915 (-) // 93.69 // q23.3	Abelson helper integration site 1	AHI1	chr6q23.3
221569_at	chr6:135605124-135813392 (-) // 91.91 // q23.3	Abelson helper integration site 1	AHI1	chr6q23.3
232461_at	chr6:135811597-135812288 (-) // 69.14 // q23.3	Abelson helper integration site 1	AHI1	chr6q23.3
244699_at	chr6:135623042-135623693 (-) // 54.55 // q23.3	Abelson helper integration site 1	AHI1	chr6q23.3
1563560_at	chr11:62284007-62288876 (+) // 99.14 // q12.3	---	---	---
211986_at	chr11:62283373-62294082 (-) // 94.85 // q12.3	AHNAK nucleoprotein	AHNAK	chr11q12.2
220016_at	chr11:62201013-62314271 (-) // 95.13 // q12.3	AHNAK nucleoprotein	AHNAK	chr11q12.2
235281_x_at	chr11:62288435-62289609 (-) // 85.46 // q12.3	AHNAK nucleoprotein	AHNAK	chr11q12.2
238855_at	chr11:62300382-62301140 (+) // 97.67 // q12.3	AHNAK nucleoprotein	AHNAK	chr11q12.2
1558378_a_at	chr14:105419850-105444660 (-) // 98.82 // q32.33	AHNAK nucleoprotein 2	AHNAK2	chr14q32.33
212992_at	chr14:105403589-105405774 (-) // 98.69 // q32.33	AHNAK nucleoprotein 2	AHNAK2	chr14q32.33
202820_at	chr7:17338245-17385392 (+) // 92.45 // p21.1	aryl hydrocarbon receptor	AHR	chr7p15
229354_at	chr5:304290-438403 (+) // 96.07 // p15.33	aryl-hydrocarbon receptor repressor	AHRR	chr5p15.3
201491_at	chr14:77924401-77935814 (+) // 99.42 // q24.3	AHA1, activator of heat shock 90kDa protein ATPase homolog 1 (yeast)	AHSA1	chr14q24
226334_s_at	chr2:61404624-61414055 (+) // 88.59 // p15	AHA1, activator of heat shock 90kDa protein ATPase homolog 2 (yeast)	AHSA2	chr2p15
226665_at	chr2:61412431-61414281 (+) // 99.14 // p15	AHA1, activator of heat shock 90kDa protein ATPase homolog 2 (yeast)	AHSA2	chr2p15
230148_at	chr2:61414231-61414685 (+) // 87.84 // p15	AHA1, activator of heat shock 90kDa protein ATPase homolog 2 (yeast)	AHSA2	chr2p15
204551_s_at	chr3:186330886-186339105 (+) // 99.54 // q27.3	alpha-2-HS-glycoprotein	AHSG	chr3q27
210929_s_at	chr12:70715460-70718054 (-) // 63.67 // q15	alpha-2-HS-glycoprotein	AHSG	chr3q27
219672_at	chr16:31539220-31540123 (+) // 97.01 // p11.2	alpha hemoglobin stabilizing protein	AHSP	chr16p11.2
219841_at	chr12:8754761-8765439 (-) // 82.26 // p13.31	activation-induced cytidine deaminase	AICDA	chr12p13
224499_s_at	chr12:8755757-8765439 (-) // 91.83 // p13.31	activation-induced cytidine deaminase	AICDA	chr12p13
220199_s_at	chr1:222841827-222885816 (-) // 99.92 // q41	axin interactor, dorsalization associated	AIDA	chr1q41
226801_s_at	chr1:222841356-222842269 (-) // 78.58 // q41	axin interactor, dorsalization associated	AIDA	chr1q41
207823_s_at	chr6:31583297-31584798 (+) // 100.0 // p21.33	allograft inflammatory factor 1	AIF1	chr6p21.3
209901_x_at	chr6:31583082-31584700 (+) // 100.0 // p21.33	allograft inflammatory factor 1	AIF1	chr6p21.3
213095_x_at	chr6:31582984-31584794 (+) // 95.79 // p21.33	allograft inflammatory factor 1	AIF1	chr6p21.3
215051_x_at	chr6:31583775-31584739 (+) // 86.39 // p21.33	allograft inflammatory factor 1	AIF1	chr6p21.3
223074_s_at	chr9:133971898-133998531 (+) // 86.15 // q34.12	allograft inflammatory factor 1-like	AIF1L	chr9q34.13-q34.3
223075_s_at	chr9:133971928-133998530 (+) // 90.27 // q34.12	allograft inflammatory factor 1-like	AIF1L	chr9q34.13-q34.3
205512_s_at	chrX:129263509-129299672 (-) // 99.95 // q26.1	apoptosis-inducing factor, mitochondrion-associated, 1	AIFM1	chrXq26.1
224461_s_at	chr10:71873735-71883856 (-) // 97.52 // q22.1	apoptosis-inducing factor, mitochondrion-associated, 2	AIFM2	chr10q22.1
228445_at	chr10:71872026-71873016 (-) // 96.15 // q22.1	apoptosis-inducing factor, mitochondrion-associated, 2	AIFM2	chr10q22.1
244084_at	chr22:21333557-21335647 (+) // 96.88 // q11.21	apoptosis-inducing factor, mitochondrion-associated, 3	AIFM3	chr22q11.21
223136_at	chr6:143382081-143661441 (+) // 96.09 // q24.2	androgen-induced 1	AIG1	chr6q24.2
230520_at	chr6:143510500-143511728 (+) // 65.81 // q24.2	androgen-induced 1	AIG1	chr6q24.2
232810_at	chr6:143382081-143656667 (+) // 61.17 // q24.2	androgen-induced 1	AIG1	chr6q24.2
212543_at	chr6:106960474-107018324 (+) // 94.54 // q21	absent in melanoma 1	AIM1	chr6q21
220289_s_at	chr1:26648371-26680621 (-) // 99.89 // p36.11	absent in melanoma 1-like	AIM1L	chr1p36.11
220290_at	chr1:26648371-26680621 (-) // 99.89 // p36.11	absent in melanoma 1-like	AIM1L	chr1p36.11
206513_at	chr1:159032274-159046647 (-) // 94.68 // q23.1	absent in melanoma 2	AIM2	chr1q22
202541_at	chr4:107237696-107269745 (+) // 96.76 // q24	aminoacyl tRNA synthetase complex-interacting multifunctional protein 1	AIMP1	chr4q24
202542_s_at	chr4:107246141-107268918 (+) // 97.63 // q24	aminoacyl tRNA synthetase complex-interacting multifunctional protein 1	AIMP1	chr4q24
227605_at	chr4:107269828-107270382 (+) // 73.33 // q24	aminoacyl tRNA synthetase complex-interacting multifunctional protein 1	AIMP1	chr4q24
202138_x_at	chr7:6048881-6063465 (+) // 99.75 // p22.1	aminoacyl tRNA synthetase complex-interacting multifunctional protein 2	AIMP2	chr7p22
209971_x_at	chr7:6061880-6064277 (+) // 86.77 // p22.1	aminoacyl tRNA synthetase complex-interacting multifunctional protein 2	AIMP2	chr7p22
209972_s_at	chr7:6061880-6064082 (+) // 85.97 // p22.1	aminoacyl tRNA synthetase complex-interacting multifunctional protein 2	AIMP2	chr7p22
201781_s_at	chr11:67250509-67258574 (+) // 90.92 // q13.2	aryl hydrocarbon receptor interacting protein	AIP	chr11q13.3
201782_s_at	chr11:67250520-67258574 (+) // 97.19 // q13.2	aryl hydrocarbon receptor interacting protein	AIP	chr11q13.3
219977_at	chr17:6328245-6338424 (-) // 76.65 // p13.2	aryl hydrocarbon receptor interacting protein-like 1	AIPL1	chr17p13.1
235731_at	chr17:6327055-6327898 (-) // 51.54 // p13.2	aryl hydrocarbon receptor interacting protein-like 1	AIPL1	chr17p13.1
208090_s_at	chr21:45710147-45717872 (+) // 97.8 // q22.3	autoimmune regulator	AIRE	chr21q22.3
206460_at	chr1:4714791-4843249 (+) // 88.49 // p36.32	adherens junctions associated protein 1	AJAP1	chr1p36.32
215149_at	chr1:4849692-4852177 (+) // 95.69 // p36.32	adherens junctions associated protein 1	AJAP1	chr1p36.32
215789_s_at	chr1:4772464-4837854 (+) // 96.55 // p36.32	adherens junctions associated protein 1	AJAP1	chr1p36.32
215790_at	chr1:4772464-4837854 (+) // 96.55 // p36.32	adherens junctions associated protein 1	AJAP1	chr1p36.32
1553764_a_at	chr14:23441026-23451547 (-) // 92.81 // q11.2	ajuba LIM protein	AJUBA	chr14q11.2
225806_at	chr14:23440385-23445886 (-) // 92.59 // q11.2	ajuba LIM protein	AJUBA	chr14q11.2
225807_at	chr14:23440385-23445886 (-) // 92.59 // q11.2	ajuba LIM protein	AJUBA	chr14q11.2
243446_at	chr14:23447821-23448246 (-) // 54.94 // q11.2	ajuba LIM protein	AJUBA	chr14q11.2
202587_s_at	chr9:130630120-130639942 (-) // 94.69 // q34.11	adenylate kinase 1	AK1	chr9q34.1
202588_at	chr9:130628668-130639941 (-) // 75.96 // q34.11	adenylate kinase 1	AK1	chr9q34.1
205996_s_at	chr1:33475024-33502460 (-) // 88.33 // p35.1	adenylate kinase 2	AK2	chr1p34
208967_s_at	chr1:33478645-33502462 (-) // 100.0 // p35.1	adenylate kinase 2	AK2	chr1p34
212172_at	chr1:33472291-33477074 (-) // 72.81 // p35.1	adenylate kinase 2	AK2	chr1p34
212173_at	chr1:33472291-33477074 (-) // 72.81 // p35.1	adenylate kinase 2	AK2	chr1p34
212174_at	chr1:33472291-33477074 (-) // 72.81 // p35.1	adenylate kinase 2	AK2	chr1p34
212175_s_at	chr1:33472291-33477074 (-) // 72.81 // p35.1	adenylate kinase 2	AK2	chr1p34
224151_s_at	chr9:4712068-4742043 (-) // 98.18 // p24.1	adenylate kinase 3	AK3	chr9p24.1
224655_at	chr9:4711158-4741318 (-) // 95.09 // p24.1	adenylate kinase 3	AK3	chr9p24.1
204347_at	chr1:65613858-65694611 (+) // 95.26 // p31.3	adenylate kinase 4	AK4	chr1p31.3
204348_s_at	chr1:65613906-65692698 (+) // 99.0 // p31.3 /// chr17:29672352-29674044 (+) // 97.01 // q11.2 /// chr12:31767865-31769517 (-) // 94.61 // p11.21	adenylate kinase 4	AK4	chr1p31.3
225342_at	chr1:65695094-65697828 (+) // 90.98 // p31.3	adenylate kinase 4	AK4	chr1p31.3
230630_at	chr1:65694769-65695219 (+) // 20.78 // p31.3	adenylate kinase 4	AK4	chr1p31.3
219308_s_at	chr1:77948998-78025652 (+) // 97.51 // p31.1	adenylate kinase 5	AK5	chr1p31
222862_s_at	chr1:77763605-78025651 (+) // 97.96 // p31.1	adenylate kinase 5	AK5	chr1p31
203893_at	chr5:68647554-68665840 (-) // 98.01 // q13.2	adenylate kinase 6	AK6	chr5q13.2
1553734_at	chr14:96858447-96955113 (+) // 95.96 // q32.2	adenylate kinase 7	AK7	chr14q32.2
1569699_at	chr14:96858477-96865628 (+) // 62.82 // q32.2	adenylate kinase 7	AK7	chr14q32.2
1569700_s_at	chr14:96858477-96865628 (+) // 62.82 // q32.2	adenylate kinase 7	AK7	chr14q32.2
241326_at	chr14:96858480-96871389 (+) // 99.34 // q32.2	adenylate kinase 7	AK7	chr14q32.2
1557666_s_at	chr9:135751698-135753674 (-) // 54.5 // q34.13	adenylate kinase 8	AK8	chr9q34.13
230976_at	chr9:135600965-135602923 (-) // 74.91 // q34.13	adenylate kinase 8	AK8	chr9q34.13
1552299_at	chr6:109952908-109996960 (-) // 54.2 // q21	adenylate kinase 9	AK9	chr6q21
1564002_a_at	chr6:109962797-110012369 (-) // 61.63 // q21	adenylate kinase 9	AK9	chr6q21
239828_at	chr6:109814061-109814716 (-) // 98.35 // q21	adenylate kinase 9	AK9	chr6q21
243506_at	chr18:5143671-5144235 (-) // 96.45 // p11.31	chromosome 18 open reading frame 42	C18orf42	chr18p11.31
201674_s_at	chr17:55162620-55197931 (+) // 97.27 // q22	A kinase (PRKA) anchor protein 1	AKAP1	chr17q22
201675_at	chr17:55162659-55198609 (+) // 98.14 // q22	A kinase (PRKA) anchor protein 1	AKAP1	chr17q22
210625_s_at	chr17:55174086-55191931 (+) // 99.79 // q22	A kinase (PRKA) anchor protein 1	AKAP1	chr17q22
210626_at	chr17:55174086-55191931 (+) // 99.79 // q22	A kinase (PRKA) anchor protein 1	AKAP1	chr17q22
205045_at	chr17:19809319-19881129 (-) // 98.86 // p11.2	A kinase (PRKA) anchor protein 10	AKAP10	chr17p11.1
213396_s_at	chr17:19808012-19808824 (-) // 84.2 // p11.2	A kinase (PRKA) anchor protein 10	AKAP10	chr17p11.1
236006_s_at	chr17:19839308-19843116 (-) // 75.65 // p11.2	A kinase (PRKA) anchor protein 10	AKAP10	chr17p11.1
236007_at	chr17:19839308-19843116 (-) // 75.65 // p11.2	A kinase (PRKA) anchor protein 10	AKAP10	chr17p11.1
203156_at	chr13:42846288-42897396 (+) // 97.58 // q14.11	A kinase (PRKA) anchor protein 11	AKAP11	chr13q14.11
215336_at	chr13:42876242-42884992 (+) // 65.2 // q14.11	A kinase (PRKA) anchor protein 11	AKAP11	chr13q14.11
1555395_at	chr6:151561535-151645926 (+) // 99.07 // q25.1	A kinase (PRKA) anchor protein 12	AKAP12	chr6q24-q25
210517_s_at	chr6:151646822-151677908 (+) // 99.97 // q25.1	A kinase (PRKA) anchor protein 12	AKAP12	chr6q24-q25
227529_s_at	chr6:151678864-151679671 (+) // 83.78 // q25.1	A kinase (PRKA) anchor protein 12	AKAP12	chr6q24-q25
227530_at	chr6:151678864-151679671 (+) // 83.78 // q25.1	A kinase (PRKA) anchor protein 12	AKAP12	chr6q24-q25
231067_s_at	chr6:151678865-151679337 (-) // 96.33 // q25.1	A kinase (PRKA) anchor protein 12	AKAP12	chr6q24-q25
208324_at	chr15:86260518-86270478 (+) // 72.77 // q25.3	---	---	---
208325_s_at	chr15:86260518-86270478 (+) // 72.77 // q25.3	A kinase (PRKA) anchor protein 13	AKAP13	chr15q24-q25
209534_x_at	chr15:86220267-86288841 (+) // 84.39 // q25.3	A kinase (PRKA) anchor protein 13	AKAP13	chr15q24-q25
213516_at	chr15:86125012-86287347 (+) // 97.47 // q25.3	---	---	---
221718_s_at	chr15:86123564-86228105 (+) // 99.34 // q25.3	A kinase (PRKA) anchor protein 13	AKAP13	chr15q24-q25
222023_at	chr15:86285225-86287180 (+) // 94.96 // q25.3	A kinase (PRKA) anchor protein 13	AKAP13	chr15q24-q25
222024_s_at	chr15:86285225-86287180 (+) // 94.96 // q25.3	A kinase (PRKA) anchor protein 13	AKAP13	chr15q24-q25
224884_at	chr15:86289888-86292586 (+) // 98.18 // q25.3	A kinase (PRKA) anchor protein 13	AKAP13	chr15q24-q25
227039_at	chr15:86288176-86289977 (+) // 99.72 // q25.3	A kinase (PRKA) anchor protein 13	AKAP13	chr15q24-q25
229783_at	chr15:85923948-86118455 (-) // 93.27 // q25.3	A kinase (PRKA) anchor protein 13	AKAP13	chr15q24-q25
232188_at	chr15:86227459-86230332 (+) // 65.05 // q25.3	A kinase (PRKA) anchor protein 13	AKAP13	chr15q24-q25
237281_at	chrX:119037175-119054678 (+) // 99.25 // q24	A kinase (PRKA) anchor protein 14	AKAP14	chrXq24
237282_s_at	chrX:119037175-119054678 (+) // 99.25 // q24	A kinase (PRKA) anchor protein 14	AKAP14	chrXq24
242698_at	chrX:119029935-119037618 (+) // 99.15 // q24	A kinase (PRKA) anchor protein 14	AKAP14	chrXq24
203624_at	chrX:1712333-1721395 (+) // 95.39 // p22.33 /// chrY:1660515-1671395 (+) // 96.13 // p11.32	A kinase (PRKA) anchor protein 17A	AKAP17A	chrXp22.33 and Yp11.32
210269_s_at	chrY:1660512-1670851 (+) // 95.08 // p11.32 /// chrX:1712333-1720851 (+) // 94.16 // p22.33	A kinase (PRKA) anchor protein 17A	AKAP17A	chrXp22.33 and Yp11.32
202759_s_at	chr9:112542576-112934512 (+) // 93.52 // q31.3	A kinase (PRKA) anchor protein 2 /// PALM2-AKAP2 readthrough	AKAP2 /// PALM2-AKAP2	chr9q31.3
226694_at	chr9:112934085-112934792 (+) // 86.35 // q31.3	A kinase (PRKA) anchor protein 2 /// PALM2-AKAP2 readthrough	AKAP2 /// PALM2-AKAP2	chr9q31.3
207344_at	chr12:4724681-4754307 (-) // 98.97 // p13.32	A kinase (PRKA) anchor protein 3	AKAP3	chr12p13.3
207019_s_at	chrX:49955405-49965664 (-) // 98.31 // p11.22	A kinase (PRKA) anchor protein 4	AKAP4	chrXp11.2
207800_at	chr14:64933824-64936425 (+) // 84.84 // q23.3	A kinase (PRKA) anchor protein 5	AKAP5	chr14q23.3
230846_at	chr14:64940833-64941220 (+) // 96.51 // q23.3	A kinase (PRKA) anchor protein 5	AKAP5	chr14q23.3
205359_at	chr14:32798522-33302267 (+) // 94.32 // q12	A kinase (PRKA) anchor protein 6	AKAP6	chr14q12
217669_s_at	chr14:33242881-33243207 (+) // 100.0 // q12	A kinase (PRKA) anchor protein 6	AKAP6	chr14q12
205771_s_at	chr6:131571500-131604672 (+) // 77.2 // q23.2	A kinase (PRKA) anchor protein 7	AKAP7	chr6q23
205772_s_at	chr6:131571503-131604668 (+) // 77.02 // q23.2	---	---	---
211172_x_at	chr6:131571622-131602929 (+) // 99.78 // q23.2	A kinase (PRKA) anchor protein 7	AKAP7	chr6q23
203847_s_at	chr19:15464333-15490603 (-) // 83.2 // p13.12	A kinase (PRKA) anchor protein 8	AKAP8	chr19p13.1
203848_at	chr19:15464333-15490603 (-) // 83.2 // p13.12	A kinase (PRKA) anchor protein 8	AKAP8	chr19p13.1
215741_x_at	chr19:15510745-15529779 (-) // 98.01 // p13.12	A kinase (PRKA) anchor protein 8-like	AKAP8L	chr19p13.12
218064_s_at	chr19:15490861-15529780 (-) // 98.64 // p13.12	A kinase (PRKA) anchor protein 8-like	AKAP8L	chr19p13.12
222160_at	chr19:15511220-15512087 (-) // 84.03 // p13.12	A kinase (PRKA) anchor protein 8-like	AKAP8L	chr19p13.12
227691_at	chr19:15490861-15529799 (-) // 98.63 // p13.12	A kinase (PRKA) anchor protein 8-like	AKAP8L	chr19p13.12
240554_at	chr19:15492441-15492901 (-) // 99.78 // p13.12	A kinase (PRKA) anchor protein 8-like	AKAP8L	chr19p13.12
207870_at	chr7:91570229-91671095 (+) // 95.18 // q21.2	A kinase (PRKA) anchor protein 9	AKAP9	chr7q21-q22
210962_s_at	chr7:91570327-91739960 (+) // 97.67 // q21.2	A kinase (PRKA) anchor protein 9	AKAP9	chr7q21-q22
215483_at	chr7:91712889-91987550 (+) // 60.19 // q21.2	A kinase (PRKA) anchor protein 9	AKAP9	chr7q21-q22
219953_s_at	chr11:8932686-8941100 (+) // 99.75 // p15.4	A kinase (PRKA) interacting protein 1	AKIP1	chr11p15.3
242515_x_at	chr11:8941108-8941626 (+) // 44.12 // p15.4	A kinase (PRKA) interacting protein 1	AKIP1	chr11p15.3
217893_s_at	chr1:39456916-39470979 (+) // 83.38 // p34.3	akirin 1	AKIRIN1	chr1p34.3
222458_s_at	chr1:39456916-39471989 (+) // 88.38 // p34.3	akirin 1	AKIRIN1	chr1p34.3
222459_at	chr1:39456916-39471989 (+) // 88.38 // p34.3	akirin 1	AKIRIN1	chr1p34.3
213810_s_at	chr6:88384643-88411244 (+) // 98.76 // q15	---	AKIRIN2-AS1	---
223143_s_at	chr6:88384399-88411985 (-) // 91.47 // q15	akirin 2	AKIRIN2	chr6q15
223144_s_at	chr6:88384399-88411985 (-) // 91.47 // q15	akirin 2	AKIRIN2	chr6q15
223145_s_at	chr6:88384974-88411927 (-) // 91.77 // q15	akirin 2	AKIRIN2	chr6q15
1558565_at	chr9:117094678-117098479 (-) // 54.43 // q32	AT-hook transcription factor	AKNA	chr9q32
225701_at	chr9:117098407-117139648 (-) // 98.51 // q32	AT-hook transcription factor	AKNA	chr9q32
1552933_at	chr1:109379345-109399706 (-) // 89.66 // p13.3	AKNA domain containing 1	AKNAD1	chr1p13.3
1558834_s_at	chr1:109358522-109399716 (-) // 96.84 // p13.3	AKNA domain containing 1	AKNAD1	chr1p13.3
1563834_a_at	chr1:109358767-109400850 (-) // 99.96 // p13.3	AKNA domain containing 1	AKNAD1	chr1p13.3
201900_s_at	chr1:46027458-46035722 (+) // 95.32 // p34.1	aldo-keto reductase family 1, member A1 (aldehyde reductase)	AKR1A1	chr1p33-p32
201272_at	chr7:134127108-134143858 (-) // 99.93 // q33	aldo-keto reductase family 1, member B1 (aldose reductase)	AKR1B1	chr7q35
206561_s_at	chr7:134212624-134226158 (+) // 98.78 // q33	aldo-keto reductase family 1, member B10 (aldose reductase)	AKR1B10	chr7q33
1555854_at	chr10:5020529-5025146 (+) // 36.38 // p15.1	aldo-keto reductase family 1, member C1 /// aldo-keto reductase family 1, member C2	AKR1C1 /// AKR1C2	chr10p15-p14
1555855_at	chr10:5020529-5025146 (+) // 36.38 // p15.1	aldo-keto reductase family 1, member C1	AKR1C1	chr10p15-p14
1555856_s_at	chr10:5020529-5025146 (+) // 36.38 // p15.1	aldo-keto reductase family 1, member C1	AKR1C1	chr10p15-p14
204151_x_at	chr10:5005631-5020157 (+) // 99.34 // p15.1 /// chr10:5031965-5046032 (-) // 97.1 // p15.1	aldo-keto reductase family 1, member C1	AKR1C1	chr10p15-p14
216594_x_at	chr10:5005645-5260827 (+) // 94.3 // p15.1	aldo-keto reductase family 1, member C1	AKR1C1	chr10p15-p14
209699_x_at	chr10:5005619-5020158 (+) // 97.21 // p15.1 /// chr10:5031964-5046050 (-) // 99.84 // p15.1	aldo-keto reductase family 1, member C2	AKR1C2	chr10p15-p14
211653_x_at	chr10:5008103-5260786 (+) // 94.44 // p15.1 /// chr10:5032124-5045968 (-) // 97.47 // p15.1	aldo-keto reductase family 1, member C2	AKR1C2	chr10p15-p14
217626_at	chr10:5005623-5006264 (+) // 98.77 // p15.1 /// chr10:5045397-5046040 (-) // 98.46 // p15.1	aldo-keto reductase family 1, member C1	AKR1C1	chr10p15-p14
244266_at	chr10:4994986-4995307 (+) // 48.57 // p15.1	aldo-keto reductase family 1, member C2	AKR1C2	chr10p15-p14
209160_at	chr10:5136597-5149878 (+) // 97.47 // p15.1	aldo-keto reductase family 1, member C3	AKR1C3	chr10p15-p14
210558_at	chr10:5238830-5260742 (+) // 99.5 // p15.1	aldo-keto reductase family 1, member C4	AKR1C4	chr10p15.1
224070_at	chr10:4927672-4934167 (-) // 100.0 // p15.1	aldo-keto reductase family 1, member C6, pseudogene	AKR1C6P	chr10p15.1
207102_at	chr7:137761195-137803050 (+) // 88.38 // q33	aldo-keto reductase family 1, member D1	AKR1D1	chr7q32-q33
1555220_a_at	chr10:4868487-4889488 (+) // 96.45 // p15.1	aldo-keto reductase family 1, member E2	AKR1E2	chr10p15.1
1559982_s_at	chr10:4868322-4869282 (+) // 64.07 // p15.1	aldo-keto reductase family 1, member E2	AKR1E2	chr10p15.1
223856_at	chr10:4868425-4890249 (+) // 95.95 // p15.1	aldo-keto reductase family 1, member E2	AKR1E2	chr10p15.1
202139_at	chr1:19630463-19638608 (-) // 99.47 // p36.13	aldo-keto reductase family 7, member A2	AKR7A2	chr1p36.13
214259_s_at	chr1:19630458-19630633 (-) // 69.17 // p36.13	aldo-keto reductase family 7, member A2	AKR7A2	chr1p36.13
206469_x_at	chr1:19609067-19615280 (-) // 98.24 // p36.13	aldo-keto reductase family 7, member A3 (aflatoxin aldehyde reductase)	AKR7A3	chr1p36.13
216381_x_at	chr1:19609066-19615280 (-) // 100.0 // p36.13	aldo-keto reductase family 7, member A3 (aflatoxin aldehyde reductase)	AKR7A3	chr1p36.13
207163_s_at	chr14:105235707-105259582 (-) // 99.5 // q32.33	v-akt murine thymoma viral oncogene homolog 1	AKT1	chr14q32.32
1555821_a_at	chr19:50372298-50380452 (-) // 96.49 // q13.33	AKT1 substrate 1 (proline rich)	AKT1S1	chr19q13.33
224982_at	chr19:50372295-50380584 (-) // 93.54 // q13.33	AKT1 substrate 1 (proline rich)	AKT1S1	chr19q13.33
1560689_s_at	chr19:40746697-40750034 (-) // 63.32 // q13.2	v-akt murine thymoma viral oncogene homolog 2	AKT2	chr19q13.1-q13.2
203808_at	chr19:40739468-40791262 (+) // 93.77 // q13.2	---	---	---
203809_s_at	chr19:40739468-40791262 (-) // 93.77 // q13.2	v-akt murine thymoma viral oncogene homolog 2	AKT2	chr19q13.1-q13.2
211453_s_at	chr19:40739794-40791194 (-) // 86.59 // q13.2	v-akt murine thymoma viral oncogene homolog 2	AKT2	chr19q13.1-q13.2
225471_s_at	chr19:40738237-40739760 (-) // 96.51 // q13.2	v-akt murine thymoma viral oncogene homolog 2	AKT2	chr19q13.1-q13.2
226156_at	chr19:40736643-40741934 (-) // 86.79 // q13.2	v-akt murine thymoma viral oncogene homolog 2	AKT2	chr19q13.1-q13.2
236664_at	chr19:40736223-40736693 (-) // 84.96 // q13.2	v-akt murine thymoma viral oncogene homolog 2	AKT2	chr19q13.1-q13.2
212607_at	chr1:243663025-243666731 (-) // 98.88 // q43	v-akt murine thymoma viral oncogene homolog 3	AKT3	chr1q44
212609_s_at	chr1:243663025-243666731 (-) // 98.88 // q43	v-akt murine thymoma viral oncogene homolog 3	AKT3	chr1q44
219393_s_at	chr1:243668294-244006484 (-) // 99.94 // q43	v-akt murine thymoma viral oncogene homolog 3	AKT3	chr1q44
222880_at	chr1:243667197-244006472 (-) // 98.04 // q43	v-akt murine thymoma viral oncogene homolog 3	AKT3	chr1q44
224229_s_at	chr1:243663021-244006886 (-) // 99.31 // q43	v-akt murine thymoma viral oncogene homolog 3	AKT3	chr1q44
242876_at	chr1:243709915-243710372 (-) // 20.93 // q44	v-akt murine thymoma viral oncogene homolog 3	AKT3	chr1q44
242879_x_at	chr1:243775789-243776223 (-) // 51.79 // q44	v-akt murine thymoma viral oncogene homolog 3	AKT3	chr1q44
218373_at	chr5:24170316-24172072 (+) // 97.96 // p14.2 /// chr16:53525602-53537151 (-) // 99.94 // q12.2	AKT interacting protein	AKTIP	chr16q12.2
223894_s_at	chr16:53526217-53537138 (-) // 97.32 // q12.2	AKT interacting protein	AKTIP	chr16q12.2
218487_at	chr9:116148598-116163555 (-) // 60.9 // q32	aminolevulinate dehydratase	ALAD	chr9q33.1
218489_s_at	chr9:116150485-116155905 (-) // 99.57 // q32	aminolevulinate dehydratase	ALAD	chr9q33.1
205633_s_at	chr3:52232227-52248343 (+) // 99.95 // p21.2	5'-aminolevulinate synthase 1	ALAS1	chr3p21.1
211560_s_at	chrX:55035491-55044047 (-) // 53.95 // p11.21	5'-aminolevulinate synthase 2	ALAS2	chrXp11.21
244205_at	chrX:55040850-55041311 (-) // 82.76 // p11.21	5'-aminolevulinate synthase 2	ALAS2	chrXp11.21
1565228_s_at	chr4:74274364-74276105 (+) // 95.5 // q13.3	albumin	ALB	chr4q13.3
211298_s_at	chr4:74279288-74286953 (+) // 80.02 // q13.3	albumin	ALB	chr4q13.3
214837_at	chr4:74270005-74286782 (+) // 89.13 // q13.3	albumin	ALB	chr4q13.3
214842_s_at	chr4:74270005-74286782 (-) // 89.13 // q13.3	albumin	ALB	chr4q13.3
1569362_at	chr3:105085761-105244228 (+) // 81.96 // q13.11	activated leukocyte cell adhesion molecule	ALCAM	chr3q13.1
201951_at	chr3:105086121-105295746 (+) // 98.45 // q13.11	activated leukocyte cell adhesion molecule	ALCAM	chr3q13.1
201952_at	chr3:105086121-105295746 (+) // 98.45 // q13.11	activated leukocyte cell adhesion molecule	ALCAM	chr3q13.1
227592_at	chr19:49964985-49974387 (+) // 86.87 // q13.33	aldehyde dehydrogenase 16 family, member A1	ALDH16A1	chr19q13.33
217791_s_at	chr10:97366136-97416463 (-) // 99.66 // q24.1	aldehyde dehydrogenase 18 family, member A1	ALDH18A1	chr10q24.3
222416_at	chr10:97365701-97413164 (-) // 98.99 // q24.1	aldehyde dehydrogenase 18 family, member A1	ALDH18A1	chr10q24.3
212224_at	chr9:75515586-75567971 (-) // 97.58 // q21.13	aldehyde dehydrogenase 1 family, member A1	ALDH1A1	chr9q21.13
207015_s_at	chr15:58247364-58357891 (-) // 99.94 // q21.3	aldehyde dehydrogenase 1 family, member A2	ALDH1A2	chr15q21.3
207016_s_at	chr15:58245628-58306186 (-) // 99.94 // q21.3	aldehyde dehydrogenase 1 family, member A2	ALDH1A2	chr15q21.3
1558649_at	chr15:101390035-101404501 (+) // 77.14 // q26.3	aldehyde dehydrogenase 1 family, member A3	ALDH1A3	chr15q26.3
203180_at	chr15:101420060-101456829 (+) // 98.84 // q26.3	aldehyde dehydrogenase 1 family, member A3	ALDH1A3	chr15q26.3
209645_s_at	chr9:38392658-38398655 (+) // 69.38 // p13.2	aldehyde dehydrogenase 1 family, member B1	ALDH1B1	chr9p11.1
209646_x_at	chr9:38392723-38398655 (+) // 68.35 // p13.2	aldehyde dehydrogenase 1 family, member B1	ALDH1B1	chr9p11.1
205208_at	chr3:125822416-125899404 (-) // 99.31 // q21.3	aldehyde dehydrogenase 1 family, member L1	ALDH1L1	chr3q21.3
215798_at	chr3:125869952-125877332 (-) // 71.77 // q21.3	aldehyde dehydrogenase 1 family, member L1	ALDH1L1	chr3q21.3
1559766_at	chr3:125926367-125929009 (+) // 71.94 // q21.3	ALDH1L1 antisense RNA 2	ALDH1L1-AS2	chr3q21.3
1556841_a_at	chr12:105423848-105478236 (-) // 99.68 // q23.3	aldehyde dehydrogenase 1 family, member L2	ALDH1L2	chr12q23.3
1559393_at	chr12:105417940-105420463 (-) // 100.0 // q23.3	aldehyde dehydrogenase 1 family, member L2	ALDH1L2	chr12q23.3
231202_at	chr12:105413567-105414312 (-) // 62.7 // q23.3	aldehyde dehydrogenase 1 family, member L2	ALDH1L2	chr12q23.3
201425_at	chr12:112204750-112247781 (+) // 99.75 // q24.12	aldehyde dehydrogenase 2 family (mitochondrial)	ALDH2	chr12q24.2
205623_at	chr17:19641300-19651608 (-) // 99.63 // p11.2	aldehyde dehydrogenase 3 family, member A1	ALDH3A1	chr17p11.2
202053_s_at	chr17:19552126-19579055 (+) // 99.5 // p11.2	aldehyde dehydrogenase 3 family, member A2	ALDH3A2	chr17p11.2
202054_s_at	chr17:19552090-19580903 (+) // 91.4 // p11.2	aldehyde dehydrogenase 3 family, member A2	ALDH3A2	chr17p11.2
210544_s_at	chr17:19552243-19579804 (+) // 94.24 // p11.2	aldehyde dehydrogenase 3 family, member A2	ALDH3A2	chr17p11.2
1565731_at	chr11:67782647-67785348 (+) // 62.46 // q13.2	aldehyde dehydrogenase 3 family, member B1	ALDH3B1	chr11q13
205640_at	chr11:67777816-67796741 (+) // 78.57 // q13.2	aldehyde dehydrogenase 3 family, member B1	ALDH3B1	chr11q13
211004_s_at	chr11:67777732-67796143 (+) // 66.87 // q13.2	aldehyde dehydrogenase 3 family, member B1	ALDH3B1	chr11q13
204941_s_at	chr11:67429647-67442073 (-) // 73.19 // q13.2	aldehyde dehydrogenase 3 family, member B2	ALDH3B2	chr11q13
204942_s_at	chr11:67429647-67442065 (-) // 80.13 // q13.2	aldehyde dehydrogenase 3 family, member B2	ALDH3B2	chr11q13
203722_at	chr1:19197925-19229047 (-) // 99.36 // p36.13	aldehyde dehydrogenase 4 family, member A1	ALDH4A1	chr1p36
211552_s_at	chr1:19197925-19229047 (-) // 99.06 // p36.13	aldehyde dehydrogenase 4 family, member A1	ALDH4A1	chr1p36
203608_at	chr6:24495007-24537435 (+) // 84.85 // p22.3	aldehyde dehydrogenase 5 family, member A1	ALDH5A1	chr6p22
203609_s_at	chr6:24495224-24534858 (+) // 97.31 // p22.3	aldehyde dehydrogenase 5 family, member A1	ALDH5A1	chr6p22
204290_s_at	chr14:74527222-74551139 (-) // 99.49 // q24.3	aldehyde dehydrogenase 6 family, member A1	ALDH6A1	chr14q24.3
221588_x_at	chr14:74524369-74527377 (-) // 55.59 // q24.3	aldehyde dehydrogenase 6 family, member A1	ALDH6A1	chr14q24.3
221589_s_at	chr14:74524369-74527377 (-) // 55.59 // q24.3	aldehyde dehydrogenase 6 family, member A1	ALDH6A1	chr14q24.3
221590_s_at	chr14:74525749-74527377 (-) // 52.38 // q24.3	aldehyde dehydrogenase 6 family, member A1	ALDH6A1	chr14q24.3
208950_s_at	chr5:76585806-76587735 (+) // 94.46 // q13.3 /// chr5:125880548-125930899 (-) // 97.14 // q23.2	aldehyde dehydrogenase 7 family, member A1	ALDH7A1	chr5q31
208951_at	chr5:76585806-76587735 (+) // 94.46 // q13.3 /// chr5:125880548-125930899 (-) // 97.14 // q23.2	aldehyde dehydrogenase 7 family, member A1	ALDH7A1	chr5q31
213591_at	chr5:125878761-125885987 (-) // 67.59 // q23.2	aldehyde dehydrogenase 7 family, member A1	ALDH7A1	chr5q31
220148_at	chr6:135238537-135271244 (-) // 87.77 // q23.3	aldehyde dehydrogenase 8 family, member A1	ALDH8A1	chr6q23.2
201612_at	chr1:165631452-165668100 (-) // 93.33 // q24.1	aldehyde dehydrogenase 9 family, member A1	ALDH9A1	chr1q23.1
200966_x_at	chr16:30075505-30081734 (+) // 99.93 // p11.2	aldolase A, fructose-bisphosphate	ALDOA	chr16p11.2
214687_x_at	chr16:30077096-30081734 (+) // 96.9 // p11.2	aldolase A, fructose-bisphosphate	ALDOA	chr16p11.2
238996_x_at	chr16:30081267-30081688 (+) // 72.15 // p11.2	aldolase A, fructose-bisphosphate	ALDOA	chr16p11.2
211617_at	chr10:127354728-127356770 (-) // 69.43 // q26.13	aldolase A, fructose-bisphosphate pseudogene 2	ALDOAP2	chr10q26.13
204704_s_at	chr9:104182589-104198105 (-) // 82.8 // q31.1	aldolase B, fructose-bisphosphate	ALDOB	chr9q21.3-q22.2
204705_x_at	chr9:104183658-104198105 (-) // 99.64 // q31.1	aldolase B, fructose-bisphosphate	ALDOB	chr9q21.3-q22.2
211357_s_at	chr9:104183658-104184069 (-) // 67.16 // q31.1	aldolase B, fructose-bisphosphate	ALDOB	chr9q21.3-q22.2
214423_x_at	chr9:104183657-104198041 (+) // 97.63 // q31.1	aldolase B, fructose-bisphosphate	ALDOB	chr9q21.3-q22.2
214424_s_at	chr9:104183657-104198041 (+) // 97.63 // q31.1	aldolase B, fructose-bisphosphate	ALDOB	chr9q21.3-q22.2
216600_x_at	chr9:104183657-104198056 (+) // 98.47 // q31.1	aldolase B, fructose-bisphosphate	ALDOB	chr9q21.3-q22.2
217238_s_at	chr9:104183658-104198056 (-) // 98.38 // q31.1	aldolase B, fructose-bisphosphate	ALDOB	chr9q21.3-q22.2
241280_at	chr9:104188712-104189398 (+) // 91.3 // q31.1	aldolase B, fructose-bisphosphate	ALDOB	chr9q21.3-q22.2
243901_at	chr9:104186215-104187311 (-) // 66.03 // q31.1	aldolase B, fructose-bisphosphate	ALDOB	chr9q21.3-q22.2
202022_at	chr17:26900138-26903862 (-) // 98.36 // q11.2	aldolase C, fructose-bisphosphate	ALDOC	chr17cen-q12
223355_at	chr16:5121842-5135037 (+) // 95.39 // p13.3	ALG1, chitobiosyldiphosphodolichol beta-mannosyltransferase	ALG1	chr16p13.3
236626_at	chr16:5136929-5137378 (+) // 43.14 // p13.3	ALG1, chitobiosyldiphosphodolichol beta-mannosyltransferase	ALG1	chr16p13.3
1552304_at	chr12:34175215-34181372 (+) // 75.33 // p11.1 /// chr12:38710377-38716530 (+) // 72.64 // q12	ALG10, alpha-1,2-glucosyltransferase	ALG10	chr12p11.1
1552306_at	chr12:34175215-34181372 (+) // 75.33 // p11.1 /// chr12:38710377-38716530 (+) // 72.64 // q12	ALG10, alpha-1,2-glucosyltransferase	ALG10	chr12p11.1
228941_at	chr12:38722854-38723523 (+) // 95.54 // q12 /// chr12:34187560-34188231 (+) // 94.39 // p11.1	ALG10B, alpha-1,2-glucosyltransferase	ALG10B	chr12q12
238475_at	chr12:38717955-38719157 (+) // 83.74 // q12	ALG10B, alpha-1,2-glucosyltransferase	ALG10B	chr12q12
242900_at	chr12:38721744-38722951 (+) // 64.99 // q12	ALG10B, alpha-1,2-glucosyltransferase	ALG10B	chr12q12
218444_at	chr22:50296865-50311953 (-) // 99.19 // q13.33	ALG12, alpha-1,6-mannosyltransferase	ALG12	chr22q13.33
205583_s_at	chrX:110970077-111003872 (+) // 98.89 // q23	ALG13, UDP-N-acetylglucosaminyltransferase subunit	ALG13	chrXq23
205584_at	chrX:110970077-111003872 (+) // 98.89 // q23	ALG13, UDP-N-acetylglucosaminyltransferase subunit	ALG13	chrXq23
219015_s_at	chrX:110924416-110931354 (+) // 89.94 // q23	ALG13, UDP-N-acetylglucosaminyltransferase subunit	ALG13	chrXq23
222808_at	chrX:110924412-110932024 (+) // 93.74 // q23	ALG13, UDP-N-acetylglucosaminyltransferase subunit	ALG13	chrXq23
232435_at	chrX:110970917-111003169 (-) // 64.69 // q23	ALG13, UDP-N-acetylglucosaminyltransferase subunit	ALG13	chrXq23
1553954_at	chr1:95448296-95538501 (-) // 96.86 // p21.3	ALG14, UDP-N-acetylglucosaminyltransferase subunit	ALG14	chr1p21.3
228871_at	chr1:95448727-95538431 (+) // 100.0 // p21.3	ALG14, UDP-N-acetylglucosaminyltransferase subunit	ALG14	chr1p21.3
225621_at	chr9:101978707-101984203 (-) // 90.69 // q22.33	ALG2, alpha-1,3/1,6-mannosyltransferase	ALG2	chr9q22.33
228166_at	chr9:101980672-101983931 (+) // 96.9 // q22.33	ALG2, alpha-1,3/1,6-mannosyltransferase	ALG2	chr9q22.33
207396_s_at	chr3:183960212-183966759 (-) // 97.74 // q27.1	ALG3, alpha-1,3- mannosyltransferase	ALG3	chr3q27.1
1560733_at	chr13:37526388-37528711 (+) // 87.31 // q13.3	ALG5, dolichyl-phosphate beta-glucosyltransferase	ALG5	chr13q13.3
218203_at	chr13:37523976-37573584 (-) // 98.13 // q13.3	ALG5, dolichyl-phosphate beta-glucosyltransferase	ALG5	chr13q13.3
222556_at	chr13:37523984-37573459 (+) // 87.63 // q13.3	ALG5, dolichyl-phosphate beta-glucosyltransferase	ALG5	chr13q13.3
219649_at	chr1:63836440-63902869 (+) // 94.18 // p31.3	ALG6, alpha-1,3-glucosyltransferase	ALG6	chr1p31.3
203545_at	chr11:77811992-77850684 (-) // 98.33 // q14.1	ALG8, alpha-1,3-glucosyltransferase	ALG8	chr11q14.1
219374_s_at	chr11:111657009-111742305 (-) // 98.66 // q23.1	ALG9, alpha-1,2-mannosyltransferase	ALG9	chr11q23
228817_at	chr11:111652918-111654663 (-) // 80.49 // q23.1	ALG9, alpha-1,2-mannosyltransferase	ALG9	chr11q23
208211_s_at	chr2:29415811-30143673 (-) // 99.79 // p23.2	anaplastic lymphoma receptor tyrosine kinase	ALK	chr2p23
208212_s_at	chr2:29415641-30144432 (-) // 88.9 // p23.2	anaplastic lymphoma receptor tyrosine kinase	ALK	chr2p23
205621_at	chr14:78139394-78174344 (-) // 98.41 // q24.3	alkB homolog 1, histone H2A dioxygenase	ALKBH1	chr14q24.3
236721_at	chr14:78138746-78139222 (-) // 86.37 // q24.3	alkB homolog 1, histone H2A dioxygenase	ALKBH1	chr14q24.3
225625_at	chr12:109525993-109531266 (-) // 96.45 // q24.11	alkB homolog 2, alpha-ketoglutarate-dependent dioxygenase	ALKBH2	chr12q24.11
226127_at	chr11:43902383-43941824 (+) // 92.14 // p11.2	alkB homolog 3, alpha-ketoglutarate-dependent dioxygenase	ALKBH3	chr11p11.2
1557564_at	chr11:43930841-43942483 (-) // 85.83 // p11.2	ALKBH3 antisense RNA 1	ALKBH3-AS1	---
1557565_a_at	chr11:43930841-43942483 (-) // 85.83 // p11.2	ALKBH3 antisense RNA 1	ALKBH3-AS1	---
222228_s_at	chr7:102097294-102105310 (-) // 78.76 // q22.1	alkB homolog 4, lysine demthylase	ALKBH4	chr7q22.1
1553101_a_at	chr17:18087181-18112831 (+) // 91.38 // p11.2	alkB homolog 5, RNA demethylase	ALKBH5	chr17p11.2|17p11.2
228034_x_at	chr17:18086434-18087571 (+) // 99.82 // p11.2	alkB homolog 5, RNA demethylase	ALKBH5	chr17p11.2|17p11.2
228078_at	chr17:18087560-18088104 (-) // 89.17 // p11.2	---	---	---
234302_s_at	chr17:18109874-18113265 (+) // 95.12 // p11.2	alkB homolog 5, RNA demethylase	ALKBH5	chr17p11.2|17p11.2
225969_at	chr19:36500022-36504489 (-) // 95.21 // q13.12	alkB homolog 6	ALKBH6	chr19q13.12
223317_at	chr19:6372643-6375040 (+) // 96.5 // p13.3	alkB homolog 7	ALKBH7	chr19p13.3
223318_s_at	chr19:6372788-6375040 (+) // 96.11 // p13.3	alkB homolog 7	ALKBH7	chr19p13.3
227878_s_at	chr19:6374288-6375042 (+) // 89.54 // p13.3	alkB homolog 7	ALKBH7	chr19p13.3
227879_at	chr19:6374288-6375042 (-) // 89.54 // p13.3	alkB homolog 7	ALKBH7	chr19p13.3
235610_at	chr11:107373453-107373976 (-) // 29.8 // q22.3	alkB homolog 8, tRNA methyltransferase	ALKBH8	chr11q22.3
235713_at	chr11:107374963-107375750 (-) // 98.86 // q22.3	alkB homolog 8, tRNA methyltransferase	ALKBH8	chr11q22.3
214220_s_at	chr2:73828470-73837920 (+) // 95.71 // p13.1	Alstrom syndrome protein 1	ALMS1	chr2p13
214221_at	chr2:73829431-73837047 (+) // 96.82 // p13.1	Alstrom syndrome protein 1	ALMS1	chr2p13
214707_x_at	chr2:73680299-73830986 (+) // 94.81 // p13.1	Alstrom syndrome protein 1	ALMS1	chr2p13
1556911_at	chr2:73685064-73685914 (+) // 13.86 // p13.1	ALMS1 intronic transcript 1	ALMS1-IT1	chr2p13.1
1552576_at	chr2:73872045-73912692 (+) // 74.53 // p13.1	Alstrom syndrome 1 pseudogene	ALMS1P	chr2p13.1
207206_s_at	chr17:6899403-6914052 (+) // 92.93 // p13.1	arachidonate 12-lipoxygenase	ALOX12	chr17p13.1
229833_at	chr17:6905254-6916040 (-) // 86.94 // p13.1	ALOX12 antisense RNA 1	ALOX12-AS1	---
236433_at	chr17:6888427-6913190 (-) // 49.71 // p13.1	ALOX12 antisense RNA 1	ALOX12-AS1	---
207381_at	chr17:7975984-7991021 (-) // 97.93 // p13.1	arachidonate 12-lipoxygenase, 12R type	ALOX12B	chr17p13.1
214340_at	chr17:6797100-6803664 (+) // 95.64 // p13.1	arachidonate 12-lipoxygenase pseudogene 2	ALOX12P2	chr17p13
207328_at	chr17:4534215-4544949 (-) // 90.04 // p13.2	arachidonate 15-lipoxygenase	ALOX15	chr17p13.3
1555416_a_at	chr17:7942473-7951883 (+) // 99.89 // p13.1	arachidonate 15-lipoxygenase, type B	ALOX15B	chr17p13.1
206714_at	chr17:7942401-7952449 (+) // 93.74 // p13.1	arachidonate 15-lipoxygenase, type B	ALOX15B	chr17p13.1
204445_s_at	chr10:45869663-45941565 (+) // 88.39 // q11.21	arachidonate 5-lipoxygenase	ALOX5	chr10q11.2
204446_s_at	chr10:45869685-45941561 (+) // 96.56 // q11.21	arachidonate 5-lipoxygenase	ALOX5	chr10q11.2
213952_s_at	chr10:45939672-45941400 (-) // 99.61 // q11.21	arachidonate 5-lipoxygenase	ALOX5	chr10q11.2
214366_s_at	chr10:45938687-45939680 (+) // 98.66 // q11.21	arachidonate 5-lipoxygenase	ALOX5	chr10q11.2
204174_at	chr13:31309741-31338267 (+) // 94.26 // q12.3	arachidonate 5-lipoxygenase-activating protein	ALOX5AP	chr13q12
207708_at	chr17:7999217-8021807 (-) // 99.82 // p13.1	arachidonate lipoxygenase 3	ALOXE3	chr17p13.1
222383_s_at	chr17:7999218-8007490 (-) // 98.25 // p13.1	arachidonate lipoxygenase 3	ALOXE3	chr17p13.1
207140_at	chr2:233320864-233324740 (+) // 99.84 // q37.1	alkaline phosphatase, intestinal	ALPI	chr2q37.1
211618_s_at	chr2:233320901-233323994 (+) // 99.83 // q37.1	alkaline phosphatase, intestinal	ALPI	chr2q37.1
207133_x_at	chr4:113218525-113335719 (+) // 52.28 // q25	alpha kinase 1	ALPK1	chr4q25
227438_at	chr4:113351795-113363473 (+) // 67.87 // q25	alpha kinase 1	ALPK1	chr4q25
243222_at	chr4:113335446-113336359 (+) // 35.53 // q25	alpha kinase 1	ALPK1	chr4q25
243352_at	chr4:113344691-113345357 (+) // 82.89 // q25	alpha kinase 1	ALPK1	chr4q25
228367_at	chr18:56148483-56149348 (-) // 96.21 // q21.31	alpha kinase 2	ALPK2	chr18q21.31
236987_at	chr18:56201552-56202025 (-) // 70.56 // q21.32	---	---	---
214846_s_at	chr15:85400247-85416706 (+) // 89.88 // q25.3	alpha kinase 3	ALPK3	chr15q25.2
228342_s_at	chr15:85413612-85416710 (+) // 42.12 // q25.3	alpha kinase 3	ALPK3	chr15q25.2
1557924_s_at	chr1:21835863-21890713 (+) // 93.91 // p36.12	alkaline phosphatase, liver/bone/kidney	ALPL	chr1p36.12
215783_s_at	chr1:21880468-21904505 (+) // 87.26 // p36.12	alkaline phosphatase, liver/bone/kidney	ALPL	chr1p36.12
204664_at	chr2:233243459-233247592 (+) // 89.55 // q37.1	alkaline phosphatase, placental	ALPP	chr2q37
211619_s_at	chr2:233243474-233246556 (+) // 98.53 // q37.1	alkaline phosphatase, placental /// alkaline phosphatase, placental like 2	ALPP /// ALPPL2	chr2q37
210431_at	chr2:233271552-233275422 (+) // 99.72 // q37.1	alkaline phosphatase, placental like 2	ALPPL2	chr2q37
216377_x_at	chr2:233271604-233272534 (+) // 97.94 // q37.1	alkaline phosphatase, placental like 2	ALPPL2	chr2q37
1555284_at	chr2:202605907-202645665 (-) // 98.63 // q33.1	ALS2, alsin Rho guanine nucleotide exchange factor	ALS2	chr2q33.1
226291_at	chr2:202565276-202625806 (-) // 99.17 // q33.1	ALS2, alsin Rho guanine nucleotide exchange factor	ALS2	chr2q33.1
232184_at	chr2:202624179-202645662 (-) // 87.68 // q33.1	ALS2, alsin Rho guanine nucleotide exchange factor	ALS2	chr2q33.1
222333_at	chr3:46712070-46716092 (-) // 70.68 // p21.31	ALS2 C-terminal like	ALS2CL	chr3p21.31
229887_at	chr3:46710678-46711299 (-) // 68.66 // p21.31	ALS2 C-terminal like	ALS2CL	chr3p21.31
243276_at	chr3:46711772-46712081 (-) // 92.79 // p21.31	ALS2 C-terminal like	ALS2CL	chr3p21.31
1553260_s_at	chr2:202352247-202483898 (-) // 99.34 // q33.1	amyotrophic lateral sclerosis 2 chromosome region candidate 11	ALS2CR11	chr2q33.1
1553261_x_at	chr2:202352247-202483898 (-) // 99.34 // q33.1	amyotrophic lateral sclerosis 2 chromosome region candidate 11	ALS2CR11	chr2q33.1
1554831_x_at	chr2:202352150-202483898 (-) // 98.92 // q33.1	amyotrophic lateral sclerosis 2 chromosome region candidate 11	ALS2CR11	chr2q33.1
1556757_a_at	chr2:202352330-202358130 (-) // 99.8 // q33.1	amyotrophic lateral sclerosis 2 chromosome region candidate 11	ALS2CR11	chr2q33.1
1558428_at	chr2:202399733-202483901 (-) // 85.23 // q33.1	amyotrophic lateral sclerosis 2 chromosome region candidate 11	ALS2CR11	chr2q33.1
1563673_a_at	chr2:202352571-202360693 (-) // 94.9 // q33.1	amyotrophic lateral sclerosis 2 chromosome region candidate 11	ALS2CR11	chr2q33.1
239458_at	chr2:202173876-202216121 (-) // 97.37 // q33.1	amyotrophic lateral sclerosis 2 chromosome region candidate 12	ALS2CR12	chr2q33.1
242661_x_at	chr2:202173876-202211398 (-) // 97.43 // q33.1	amyotrophic lateral sclerosis 2 chromosome region candidate 12	ALS2CR12	chr2q33.1
206837_at	chr12:85673884-85695559 (+) // 99.86 // q21.31	ALX homeobox 1	ALX1	chr12q21.31
207690_at	chr1:110602615-110613234 (-) // 96.83 // p13.3	ALX homeobox 3	ALX3	chr1p13.3
208330_at	chr11:44286157-44331716 (-) // 96.02 // p11.2	ALX homeobox 4	ALX4	chr11p11.2
226319_s_at	chr17:79845716-79849424 (-) // 83.88 // q25.3	Aly/REF export factor	ALYREF	chr17q25.3
226320_at	chr17:79845716-79849424 (-) // 83.88 // q25.3	Aly/REF export factor	ALYREF	chr17q25.3
220365_at	chr2:3742312-3750258 (+) // 71.56 // p25.3	allantoicase	ALLC	chr2q35
209424_s_at	chr5:33987093-34008213 (-) // 62.93 // p13.2	alpha-methylacyl-CoA racemase /// C1QTNF3-AMACR readthrough (NMD candidate)	AMACR /// C1QTNF3-AMACR	chr5p /// chr5p13
209425_at	chr5:33987093-34008213 (-) // 62.93 // p13.2	alpha-methylacyl-CoA racemase /// C1QTNF3-AMACR readthrough (NMD candidate)	AMACR /// C1QTNF3-AMACR	chr5p /// chr5p13
209426_s_at	chr5:33988394-34008213 (-) // 98.38 // p13.2	alpha-methylacyl-CoA racemase /// C1QTNF3-AMACR readthrough (NMD candidate)	AMACR /// C1QTNF3-AMACR	chr5p /// chr5p13
217111_at	chr5:33997111-34008189 (-) // 99.62 // p13.2	alpha-methylacyl-CoA racemase	AMACR	chr5p13
217113_at	chr5:33997111-34008189 (+) // 99.62 // p13.2	alpha-methylacyl-CoA racemase	AMACR	chr5p13
236365_at	chr5:33986031-33986872 (-) // 42.93 // p13.2	alpha-methylacyl-CoA racemase	AMACR	chr5p13
221114_at	chr4:71458000-71472660 (+) // 98.91 // q13.3	ameloblastin	AMBN	chr4q21
205477_s_at	chr9:116822409-116840583 (-) // 100.0 // q32	alpha-1-microglobulin/bikunin precursor	AMBP	chr9q32-q33
214425_at	chr9:116822406-116840715 (+) // 85.65 // q32	alpha-1-microglobulin/bikunin precursor	AMBP	chr9q32-q33
219141_s_at	chr11:46417963-46615569 (-) // 94.35 // p11.2	autophagy/beclin-1 regulator 1	AMBRA1	chr11p11.2
222189_at	chr11:46417963-46615571 (+) // 100.0 // p11.2	---	---	---
234236_at	chr11:46512549-46517061 (-) // 74.53 // p11.2	autophagy/beclin-1 regulator 1	AMBRA1	chr11p11.2
234237_s_at	chr11:46512549-46517061 (-) // 74.53 // p11.2	autophagy/beclin-1 regulator 1	AMBRA1	chr11p11.2
52731_at	chr11:46417963-46418436 (-) // 94.98 // p11.2	autophagy/beclin-1 regulator 1	AMBRA1	chr11p11.2
201196_s_at	chr6:111196059-111215371 (+) // 98.17 // q21	adenosylmethionine decarboxylase 1	AMD1	chr6q21
201197_at	chr6:111195987-111216906 (+) // 95.96 // q21	adenosylmethionine decarboxylase 1	AMD1	chr6q21
229596_at	chr12:96361621-96362370 (+) // 95.4 // q23.1	amidohydrolase domain containing 1	AMDHD1	chr12q23.1
219082_at	chr16:2570365-2579692 (+) // 99.23 // p13.3	amidohydrolase domain containing 2	AMDHD2	chr16p13.3
208410_x_at	chrX:11311532-11318881 (+) // 100.0 // p22.2	amelogenin, X-linked	AMELX	chrXp22.31-p22.1
208220_x_at	chrY:6733958-6742068 (-) // 100.0 // p11.2	amelogenin, Y-linked	AMELY	chrYp11.2
1552882_a_at	chrX:63404997-63425624 (-) // 96.91 // q11.2	APC membrane recruitment protein 1	AMER1	chrXq11.2
1553720_a_at	chr13:25743254-25746421 (-) // 94.44 // q12.13	APC membrane recruitment protein 2	AMER2	chr13q12.13
230496_at	chr13:25735821-25736195 (-) // 59.84 // q12.13	APC membrane recruitment protein 2	AMER2	chr13q12.13
235465_at	chr13:25742659-25744144 (-) // 95.12 // q12.13	APC membrane recruitment protein 2	AMER2	chr13q12.13
1553350_at	chr2:131513112-131522659 (+) // 97.29 // q21.1	APC membrane recruitment protein 3	AMER3	chr2q21.1
236638_at	chr2:131523540-131523981 (+) // 35.79 // q21.1	APC membrane recruitment protein 3	AMER3	chr2q21.1
244709_at	chr2:131525253-131525707 (+) // 51.73 // q21.1	APC membrane recruitment protein 3	AMER3	chr2q21.1
202203_s_at	chr16:56395392-56401398 (-) // 97.51 // q12.2	autocrine motility factor receptor, E3 ubiquitin protein ligase	AMFR	chr16q21
202204_s_at	chr16:56395921-56459303 (-) // 98.17 // q12.2	autocrine motility factor receptor, E3 ubiquitin protein ligase	AMFR	chr16q21
206516_at	chr19:2249121-2252071 (+) // 97.61 // p13.3	anti-Mullerian hormone	AMH	chr19p13.3
206892_at	chr12:53817640-53825312 (+) // 100.0 // q13.13	anti-Mullerian hormone receptor, type II	AMHR2	chr12q13
226718_at	chr1:110046799-110051368 (-) // 98.85 // p13.3	adhesion molecule with Ig-like domain 1	AMIGO1	chr1p13.3
222108_at	chr12:47470255-47472785 (-) // 95.36 // q13.11	adhesion molecule with Ig-like domain 2	AMIGO2	chr12q13.11
229717_at	chr3:49754262-49754720 (-) // 100.0 // p21.31	adhesion molecule with Ig-like domain 3 /// GDP-mannose pyrophosphorylase B	AMIGO3 /// GMPPB	chr3p21 /// chr3p21.31
1553219_a_at	chrX:109441617-109561467 (-) // 94.65 // q23	Alport syndrome, mental retardation, midface hypoplasia and elliptocytosis chromosomal region gene 1	AMMECR1	chrXq22.3
204976_s_at	chrX:109439614-109561467 (-) // 93.89 // q23	Alport syndrome, mental retardation, midface hypoplasia and elliptocytosis chromosomal region gene 1	AMMECR1	chrXq22.3
226421_at	chrX:109437344-109439696 (-) // 94.88 // q23	Alport syndrome, mental retardation, midface hypoplasia and elliptocytosis chromosomal region gene 1	AMMECR1	chrXq22.3
236760_at	chrX:109552375-109552761 (-) // 95.9 // q23	Alport syndrome, mental retardation, midface hypoplasia and elliptocytosis chromosomal region gene 1	AMMECR1	chrXq22.3
223297_at	chr2:128619208-128620608 (-) // 94.62 // q14.3	AMMECR1 like	AMMECR1L	chr2q21
1563792_at	chr14:103394981-103399933 (+) // 96.54 // q32.32	amnion associated transmembrane protein	AMN	chr14q32.3
220989_s_at	chr14:103389003-103397529 (+) // 96.84 // q32.32	amnion associated transmembrane protein	AMN	chr14q32.3
223587_s_at	chr14:103389003-103397529 (+) // 96.89 // q32.32	amnion associated transmembrane protein	AMN	chr14q32.3
209521_s_at	chrX:112017730-112084043 (-) // 89.31 // q23	angiomotin	AMOT	chrXq23
225450_at	chr11:94605177-94609835 (+) // 88.4 // q21	angiomotin like 1	AMOTL1	chr11q14.3
225459_at	chr11:94605177-94609835 (+) // 88.4 // q21	angiomotin like 1	AMOTL1	chr11q14.3
228840_at	chr11:94602413-94604329 (+) // 99.86 // q21	angiomotin like 1	AMOTL1	chr11q14.3
235277_at	chr11:94532983-94592838 (+) // 95.35 // q21	angiomotin like 1	AMOTL1	chr11q14.3
203002_at	chr3:134074722-134089647 (-) // 99.04 // q22.2	angiomotin like 2	AMOTL2	chr3q21-q22
206121_at	chr1:115215721-115238176 (-) // 100.0 // p13.2	adenosine monophosphate deaminase 1	AMPD1	chr1p13
212360_at	chr1:110162458-110174756 (+) // 99.27 // p13.3	adenosine monophosphate deaminase 2	AMPD2	chr1p13.3
207992_s_at	chr11:10472223-10528671 (+) // 90.11 // p15.4	adenosine monophosphate deaminase 3	AMPD3	chr11p15
209491_s_at	chr11:10476709-10529126 (+) // 91.83 // p15.4	adenosine monophosphate deaminase 3	AMPD3	chr11p15
205257_s_at	chr7:38423320-38671008 (-) // 99.36 // p14.1	amphiphysin	AMPH	chr7p14-p13
204294_at	chr3:49454210-49460028 (-) // 97.45 // p21.31	aminomethyltransferase	AMT	chr3p21.31
208498_s_at	chr1:104198952-104207142 (+) // 100.0 // p21.1 /// chr1:104293091-104301280 (+) // 100.0 // p21.1 /// chr1:104114238-104168368 (+) // 97.2 // p21.1 /// chr1:104160076-104262493 (+) // 96.88 // p21.1 /// chr1:104230070-104238261 (-) // 100.0 // p21.1	amylase, alpha 1A (salivary) /// amylase, alpha 1B (salivary) /// amylase, alpha 1C (salivary) /// amylase, alpha 2A (pancreatic) /// amylase, alpha 2B (pancreatic) /// amylase, alpha pseudogene 1	AMY1A /// AMY1B /// AMY1C /// AMY2A /// AMY2B /// AMYP1	chr1p21
228023_x_at	chr1:104097188-104097857 (+) // 93.83 // p21.1	amylase, alpha 2B (pancreatic) /// RNA binding region (RNP1, RRM) containing 3	AMY2B /// RNPC3	chr1p21
1561179_s_at	chr7:2727835-2752734 (+) // 93.98 // p22.3	archaelysin family metallopeptidase 1	AMZ1	chr7p22.3
1562261_at	chr7:2719162-2755069 (+) // 79.19 // p22.3	archaelysin family metallopeptidase 1	AMZ1	chr7p22.3
218167_at	chr17:66244245-66253214 (+) // 97.09 // q24.2	archaelysin family metallopeptidase 2	AMZ2	chr17q24.2
223443_s_at	chr17:62964294-62969389 (-) // 94.72 // q24.1	archaelysin family metallopeptidase 2 pseudogene 1	AMZ2P1	chr17q24.1
218575_at	chr2:87098423-87423937 (+) // 95.02 // p11.2 /// chr2:112526682-112641741 (-) // 99.46 // q13	anaphase promoting complex subunit 1 /// anaphase-promoting complex subunit 1-like	ANAPC1 /// LOC102724642	chr2q12.1
229267_at	chr2:87424303-87425404 (+) // 65.27 // p11.2 /// chr2:112525216-112526316 (-) // 65.89 // q13	anaphase promoting complex subunit 1	ANAPC1	chr2q12.1
231973_s_at	chr2:88004045-88037624 (+) // 86.18 // p11.2	anaphase promoting complex subunit 1	ANAPC1	chr2q12.1
207845_s_at	chr4:145916319-146019341 (-) // 97.13 // q31.21	anaphase promoting complex subunit 10	ANAPC10	chr4q31
241959_at	chr4:145915727-145916404 (-) // 93.3 // q31.21	anaphase promoting complex subunit 10	ANAPC10	chr4q31
224010_at	chr17:79849621-79858130 (+) // 96.89 // q25.3	anaphase promoting complex subunit 11	ANAPC11	chr17q25.3
226414_s_at	chr17:79849610-79858130 (+) // 75.68 // q25.3	anaphase promoting complex subunit 11	ANAPC11	chr17q25.3
209001_s_at	chr3:134196549-134204829 (-) // 97.34 // q22.2	anaphase promoting complex subunit 13	ANAPC13	chr3q22.2
215282_at	chr3:134196234-134204831 (-) // 98.47 // q22.2	anaphase promoting complex subunit 13	ANAPC13	chr3q22.2
204218_at	chr11:71820634-71823826 (-) // 80.6 // q13.4	anaphase promoting complex subunit 15	ANAPC15	chr11q13.4
224664_at	chr10:73975780-73995119 (+) // 64.09 // q22.1	anaphase promoting complex subunit 16	ANAPC16	chr10q22.1
[truncated: 43,227 more rows]
